# Supplementary material for: Improving population scale statistical phasing with whole-genome sequencing data
Source: PLoS Genet. 2024 Jul 3;20(7):e1011092. doi: 10.1371/journal.pgen.1011092 (PMC11251608; doi:10.1371/journal.pgen.1011092)
Supplement: S1 Table — The cost for all three steps of the phase polishing pipeline for chromosomes 1–22 of the UK Biobank 200k release. The final number of polished genotypes (GTs) and rephased GTs is given for all chromosomes. Notes: Five-fold increases in cost are for jobs that were interrupted and had to be relaunched with higher priority. For example, extraction on chromosome 6 and 7 almost take the same time on the same machine but the job of chromosome 6 was interrupted and relaunched at a higher priority (and cost). Chromosome 3 had the phase calling jobs split into batches of 10,000 samples as a test, which showed that it was better to split big chromosomes in more batches of smaller sample size. This has two advantages, first, the wall clock time is reduced and second, the cost is reduced because with the large sample size, the jobs had to run for a long time and were interrupted and had to be relaunched with high priority which increased the cost. (XLSX) [file pgen.1011092.s001.xlsx]

## Sheet: Sheet1
																mem2_ssd2_v2_x2	£0.0704	£0.0334
																mem3_ssd3_x2	£0.1136	£0.0926
																	On demand price per hour
																mem3_ssd1_v2_x8	£0.2920
																mem3_ssd2_v2_x2	£0.0782
																mem3_ssd1_v2_x4	£0.1460
																mem2_ssd1_v2_x4	£0.1132
																mem2_ssd1_v2_x2	£0.0566	£0.0132
													All adjusted for this machine on demand				The entries below were adjusted
Chromsome	Extraction time	Extraction cost £	link	Machine	Remark	Phase Calling mean job time	Batch size	Machine	Total cost	Update BCF time	Update BCF cost £	link	Machine	Updated entries	Rephased GTs	Remark
1	2d 2h 29m	12.9637	https://ukbiobank.dnanexus.com/projects/GPvBp38JJfk2x1pZ7J7x33gp/monitor/job/GV32Jp8JJfk8qv8PbXG9Fkk7	mem2_ssd1_v2_x8		3h 18m	1000 (201 jobs)	mem3_ssd1_v2_x4	30.9866	6d 20h 56m	12.8977	https://ukbiobank.dnanexus.com/projects/GPvBp38JJfk2x1pZ7J7x33gp/monitor/job/GV9fgZQJJfkGY1jbF8Y36z3G	mem3_ssd2_v2_x2	24091134	6853032
2	2d 7h 33m	14.1578	https://ukbiobank.dnanexus.com/projects/GPvBp38JJfk2x1pZ7J7x33gp/monitor/job/GV32JqjJJfkGFqVgGp1xBxP1	mem2_ssd1_v2_x8		3h 31m	1000 (201 jobs)	mem3_ssd1_v2_x4	24.4988	7d 14h 0m	14.2321	https://ukbiobank.dnanexus.com/projects/GPvBp38JJfk2x1pZ7J7x33gp/monitor/job/GVKJ91jJJfk62y0GQ9KbZ02Z	mem3_ssd2_v2_x2	26551128	7562296
3	1d 23h 53m	1.264	https://ukbiobank.dnanexus.com/projects/GPvBp38JJfk2x1pZ7J7x33gp/monitor/job/GV32KQ0JJfkKZk99ZQ5j78VY	mem2_ssd1_v2_x4	spot	1d 0h 08m	10000 (21 jobs)	mem3_ssd1_v2_x4	48.8238	6d 10h 18m	12.0661	https://ukbiobank.dnanexus.com/projects/GPvBp38JJfk2x1pZ7J7x33gp/monitor/job/GVQxjV8JJfk73433zfb7F31Q	mem3_ssd2_v2_x2	22418352	6384423
4	1d 21h 18m	1.1961	https://ukbiobank.dnanexus.com/projects/GPvBp38JJfk2x1pZ7J7x33gp/monitor/job/GV32KX0JJfk405zBQf24G2KY	mem2_ssd1_v2_x4	spot	2h 56m	1000 (201 jobs)	mem3_ssd1_v2_x4	18.8461	6d 1h 45m	11.3981	https://ukbiobank.dnanexus.com/projects/GPvBp38JJfk2x1pZ7J7x33gp/monitor/job/GVGBP8QJJfk61Y0bKjGbqvF8	mem3_ssd2_v2_x2	22162156	6300952
5	1d 21h 10m	3.84	https://ukbiobank.dnanexus.com/projects/GPvBp38JJfk2x1pZ7J7x33gp/monitor/job/GV0Q6p8JJfk443x7q7gg0X5Y	mem2_ssd2_v2_x2		2h 46m	1000 (201 jobs)	mem3_ssd1_v2_x4	15.0875	5d 17h 24m	10.7449	https://ukbiobank.dnanexus.com/projects/GPvBp38JJfk2x1pZ7J7x33gp/monitor/job/GVBPxG8JJfk12GgYBXX09gKF	mem3_ssd2_v2_x2	20393932	5804031
6	1d 14h 46m	5.0117	https://ukbiobank.dnanexus.com/projects/GPvBp38JJfk2x1pZ7J7x33gp/monitor/job/GV143kQJJfkKq6BB7YxGpz5X	mem2_ssd1_v2_x4		2h 41m	1000 (201 jobs)	mem3_ssd1_v2_x4	14.9169	5d 9h 52m	10.1549	https://ukbiobank.dnanexus.com/projects/GPvBp38JJfk2x1pZ7J7x33gp/monitor/job/GVBGZQ0JJfk1180GY2BB7k4V	mem3_ssd2_v2_x2	19874045	5646899
7	1d 13h 15m	0.9832	https://ukbiobank.dnanexus.com/projects/GPvBp38JJfk2x1pZ7J7x33gp/monitor/job/GV14468JJfk59xggGbQz2Z1b	mem2_ssd1_v2_x4	spot	2h 34m	1000 (201 jobs)	mem3_ssd1_v2_x4	23.2846	5d 0h 37m	9.4325	https://ukbiobank.dnanexus.com/projects/GPvBp38JJfk2x1pZ7J7x33gp/monitor/job/GVGz32jJJfk19zByB1X0p9X5	mem3_ssd2_v2_x2	18731215	5325108
8	1d 12h 44m	0.9699	https://ukbiobank.dnanexus.com/projects/GPvBp38JJfk2x1pZ7J7x33gp/monitor/job/GV144Y0JJfk2qK3jF29zj705	mem2_ssd1_v2_x4	spot	2h 27m	1000 (201 jobs)	mem3_ssd1_v2_x4	15.217	4d 21h 52m	9.2173	https://ukbiobank.dnanexus.com/projects/GPvBp38JJfk2x1pZ7J7x33gp/monitor/job/GVGBPvQJJfk59g07K97zjkv3	mem3_ssd2_v2_x2	18421702	5205383
9	1d 4h 32m	0.7532	https://ukbiobank.dnanexus.com/projects/GPvBp38JJfk2x1pZ7J7x33gp/monitor/job/GV144vQJJfk0FX316Jk8K69f	mem2_ssd1_v2_x4	spot	2h 03m	1000 (201 jobs)	mem3_ssd1_v2_x4	12.7395	3d 18h 32m	7.0802	https://ukbiobank.dnanexus.com/projects/GPvBp38JJfk2x1pZ7J7x33gp/monitor/job/GVGBQV0JJfk19YX8JfFybgY5	mem3_ssd2_v2_x2	14141432	4017758
10	1d 7h 27m	4.1065	https://ukbiobank.dnanexus.com/projects/GPvBp38JJfk2x1pZ7J7x33gp/monitor/job/GV14bJ8JJfk8vkbyzVjk8Y65	mem2_ssd1_v2_x4		2h 16m	1000 (201 jobs)	mem3_ssd1_v2_x4	24.4789	4d 8h 27m	8.1675	https://ukbiobank.dnanexus.com/projects/GPvBp38JJfk2x1pZ7J7x33gp/monitor/job/GVGBV3jJJfk07qxPfzQz19qK	mem3_ssd2_v2_x2	15767908	4485620
11	1d 7h 59m	4.2651	https://ukbiobank.dnanexus.com/projects/GPvBp38JJfk2x1pZ7J7x33gp/monitor/job/GV14b60JJfk8YY5yf8z5zzp7	mem2_ssd1_v2_x4		2h 18m	1000 (201 jobs)	mem3_ssd1_v2_x4	12.9409	3d 16h 12m	29.0999	https://ukbiobank.dnanexus.com/projects/GPvBp38JJfk2x1pZ7J7x33gp/monitor/job/GV7x47QJJfkF1Vp42Y4bp7Z7	mem3_ssd1_v2_x8	15920276	4524464	launched on more expensive instance due to operator error
12	1d 6h 57m	0.817	https://ukbiobank.dnanexus.com/projects/GPvBp38JJfk2x1pZ7J7x33gp/monitor/job/GV14bQQJJfkGbykk40zj6f3V	mem2_ssd1_v2_x4	spot	2h 11m	1000 (201 jobs)	mem3_ssd1_v2_x4	12.6597	4d 4h 24m	7.8511	https://ukbiobank.dnanexus.com/projects/GPvBp38JJfk2x1pZ7J7x33gp/monitor/job/GVKF740JJfk6yBppJK3kg0gK	mem3_ssd2_v2_x2	14996981	4270943
13	22h 55m	3.0511	https://ukbiobank.dnanexus.com/projects/GPvBp38JJfk2x1pZ7J7x33gp/monitor/job/GV14bjjJJfk2qfgxY0fg58Gb	mem2_ssd1_v2_x4		1h 45m	1000 (201 jobs)	mem3_ssd1_v2_x4	10.9669	2d 16h 41m	5.9892	https://ukbiobank.dnanexus.com/projects/GPvBp38JJfk2x1pZ7J7x33gp/monitor/job/GV93jGQJJfk3yKzk79GkyF5f	mem3_ssd3_x2	11182767	3184880	spot
14	22h 32m	0.2973	https://ukbiobank.dnanexus.com/projects/GPvBp38JJfk2x1pZ7J7x33gp/monitor/job/GV14jvjJJfk873PP51BVz0v7	mem2_ssd1_v2_x2	spot	1h 41m	1000 (201 jobs)	mem3_ssd1_v2_x4	9.7112	2d 12h 13m	4.239	https://ukbiobank.dnanexus.com/projects/GPvBp38JJfk2x1pZ7J7x33gp/monitor/job/GVKF6K0JJfk3q2kG6bqkVfBq	mem2_ssd2_v2_x2	10145499	2896824
15	20h 15m	0.2673	https://ukbiobank.dnanexus.com/projects/GPvBp38JJfk2x1pZ7J7x33gp/monitor/job/GV14jq8JJfk05b4V8jf2FjzQ	mem2_ssd1_v2_x2	spot	1h 40m	1000 (201 jobs)	mem3_ssd1_v2_x4	14.6675	2d 14h 20m	4.8741	https://ukbiobank.dnanexus.com/projects/GPvBp38JJfk2x1pZ7J7x33gp/monitor/job/GVGQ9Z8JJfk35PP0J3q9VYj8	mem3_ssd2_v2_x2	9409439	2692894
16	22h 35m	0.2981	https://ukbiobank.dnanexus.com/projects/GPvBp38JJfk2x1pZ7J7x33gp/monitor/job/GV14jk8JJfk8FbYJQyFByQ0y	mem2_ssd1_v2_x2	spot	6h 59m	5000 (41 jobs)	mem3_ssd1_v2_x4	7.56796	2d 10h 30m	9.8162	https://ukbiobank.dnanexus.com/projects/GPvBp38JJfk2x1pZ7J7x33gp/monitor/job/GV7f8GQJJfkBvqVgzzkqvJ9P	mem3_ssd1_v2_x4	11134873	3158621
17	19h 31m	0.2575	https://ukbiobank.dnanexus.com/projects/GPvBp38JJfk2x1pZ7J7x33gp/monitor/job/GV14jyQJJfkGx2462BVYQZjp	mem2_ssd1_v2_x2	spot	6h 18m	5000 (41 jobs)	mem3_ssd1_v2_x4	8.61642	2d 3h 40m	3.6374	https://ukbiobank.dnanexus.com/projects/GPvBp38JJfk2x1pZ7J7x33gp/monitor/job/GVJf908JJfk21BPY8x8P3F62	mem2_ssd2_v2_x2	9012896	2588954
18	19h 24m	0.2561	https://ukbiobank.dnanexus.com/projects/GPvBp38JJfk2x1pZ7J7x33gp/monitor/job/GV14k08JJfk3q2q8k4b377y4	mem2_ssd1_v2_x2	spot	5h. 34m	5000 (41 jobs)	mem3_ssd1_v2_x4	7.44319	2d 1h 56m	1.3184	https://ukbiobank.dnanexus.com/projects/GPvBp38JJfk2x1pZ7J7x33gp/monitor/job/GV7f90jJJfkGK3byqBBX56bb	mem3_ssd1_v2_x4	8722535	2470276
19	15h 6m	0.1994	https://ukbiobank.dnanexus.com/projects/GPvBp38JJfk2x1pZ7J7x33gp/monitor/job/GV14k50JJfk0Z9B65zKz17vf	mem2_ssd1_v2_x2	spot	5h 13m	5000 (41 jobs)	mem3_ssd1_v2_x4	10.5389	1d 14h 28m	1.0153	https://ukbiobank.dnanexus.com/projects/GPvBp38JJfk2x1pZ7J7x33gp/monitor/job/GV7f6k8JJfk25q28z5bZqv1B	mem2_ssd1_v2_x4	7584077	2192483
20	15h 55m	0.2102	https://ukbiobank.dnanexus.com/projects/GPvBp38JJfk2x1pZ7J7x33gp/monitor/job/GV14k3QJJfk5k0gqj9f0X8gv	mem2_ssd1_v2_x2	spot	9h 51m	10000 (21 jobs)	mem3_ssd1_v2_x4	5.75035	1d 18h 16m	2.9755	https://ukbiobank.dnanexus.com/projects/GPvBp38JJfk2x1pZ7J7x33gp/monitor/job/GVJf9Z8JJfk47BkjJ46zG52p	mem2_ssd2_v2_x2	7487360	2115721
21	8h 51m	0.1167	https://ukbiobank.dnanexus.com/projects/GPvBp38JJfk2x1pZ7J7x33gp/monitor/job/GQzxqG8JJfkPzYGyGqZB8b1B	mem2_ssd1_v2_x2	spot	7h 19m	10000 (21 jobs)	mem3_ssd1_v2_x4	4.06064	23h 47m	0.3139	https://ukbiobank.dnanexus.com/projects/GPvBp38JJfk2x1pZ7J7x33gp/monitor/job/GV4GvJ0JJfk0pGb6KXK130G9	mem2_ssd1_v2_x2	4689661	1419162	spot
22	9h 19m	0.1228	https://ukbiobank.dnanexus.com/projects/GPvBp38JJfk2x1pZ7J7x33gp/monitor/job/GV14k6jJJfk05b4V8jf2FjzZ	mem2_ssd1_v2_x2	spot	7h 14m	10000 (21 jobs)	mem3_ssd1_v2_x4	4.01906	1d 0h 28m	0.323	https://ukbiobank.dnanexus.com/projects/GPvBp38JJfk2x1pZ7J7x33gp/monitor/job/GV5yFxQJJfk2F86z5YVXVFyX	mem2_ssd1_v2_x2	4817461	1413612	spot
		55.4047							337.822		176.844
	Total cost :	570.071

## Sheet: Sheet2
	dx find jobs --user rwk --state "done" --tag "phase_caller_chr1" -n 1000 --json | grep totalPrice | sed -n 's/.*: \(.*\),/\1/p'
	dx find jobs --user rwk --state "done" --tag "phase_caller_chr11/" -n 1000 --json | grep totalPrice | sed -n 's/.*: \(.*\),/\1/p'
	Chr1	Chr2	Chr3	Chr4	Chr5	Chr6	Chr7	Chr8	Chr9	Chr10	Chr11	Chr12	Chr13	Chr14	Chr15	Chr16	Chr17	Chr18	Chr19	Chr20	Chr21	Chr22
	0.0856827	0.0908478	0.677344	0.0774599	0.0738335	0.0706709	0.0686088	0.0655776	0.0530175	0.346155	0.0560414	0.0579815	0.045702	0.0452171	0.0419925	0.185774	0.171888	0.147338	0.823491	0.274242	0.204249	0.202852
	0.0851524	0.0930154	0.666869	0.0754871	0.0719971	0.0720842	0.0690758	0.0654412	0.0543865	0.326121	0.0570436	0.0582589	0.0476065	0.0458148	0.0431973	0.195622	0.170878	0.150323	0.143798	0.273769	0.204335	0.201209
	0.0850317	0.0930443	0.666969	0.0728215	0.0729175	0.070444	0.0695468	0.0656577	0.0534684	0.0607742	0.0579177	0.0587494	0.0471432	0.0440885	0.0436781	0.194622	0.170946	0.147394	0.822386	0.274224	0.201623	0.196178
	0.0837873	0.0898159	0.668646	0.0775731	0.0718046	0.0689039	0.371949	0.0647202	0.053021	0.0605424	0.0594789	0.0563799	0.0474466	0.0444898	0.0420554	0.194888	0.170232	0.145598	0.812309	0.269457	0.200766	0.199347
	0.0860416	0.0884152	3.81628	0.0773597	0.0728934	0.0689026	0.0707159	0.0643381	0.33215	0.0592474	0.0585049	0.0575754	0.0492918	0.0445112	0.0434024	0.195203	0.171097	0.894942	0.143908	0.268602	0.20065	0.200072
	0.0847462	0.0927089	0.656982	0.0708738	0.0726675	0.0680287	0.0658607	0.0625627	0.0522495	0.0599234	0.0595301	0.0544295	0.28562	0.0437564	0.042949	0.0088626	0.00891302	0.00792908	0.00868319	0.271323	0.205894	0.199797
	0.535627	0.495489	4.06966	0.0770412	0.0708519	0.0695356	0.0695558	0.0642777	0.053417	0.0594581	0.0581805	0.055822	0.0471779	0.0440188	0.0413716	0.196057	0.171294	0.151462	0.145416	0.273715	0.201886	0.200246
	0.0873143	0.0897827	3.76498	0.0797323	0.0736352	0.0704948	0.0716267	0.066507	0.0540478	0.0620663	0.064522	0.0570831	0.0474704	0.0440234	0.0431639	0.187786	0.171697	0.14238	0.890589	0.0087718	0.00775277	0.00829192
	0.0885504	0.0930889	3.91683	0.0801097	0.0734059	0.0726953	0.0718616	0.066915	0.0545121	0.327608	0.0604635	0.0593168	0.0457346	0.0456509	0.0427789	0.196267	0.171852	0.146468	0.145055	0.276818	0.20325	0.200729
	0.0887693	0.504547	4.02247	0.07567	0.0783699	0.0707114	0.0695501	0.0655786	0.0523715	0.0609039	0.0630754	0.0580705	0.298837	0.0451173	0.0423866	0.192462	0.171289	0.145786	0.140179	0.276771	0.202612	0.200808
	0.0825517	0.527246	0.669277	0.0759759	0.0703478	0.406213	0.0659133	0.0635494	0.0530837	0.35202	0.0603481	0.0560475	0.0461655	0.043624	0.0447894	0.194226	0.16836	0.151062	0.14393	0.277155	0.204563	0.198602
	0.0883148	0.49891	0.642313	0.0793964	0.070113	0.0710061	0.412976	0.06629	0.052955	0.344399	0.0641921	0.0594806	0.048841	0.0457508	0.0468053	0.189015	0.170606	0.152218	0.143726	0.275105	0.198757	0.20389
	0.0861583	0.529994	0.670886	0.0791418	0.0681173	0.458867	0.398611	0.0648624	0.0528588	0.352437	0.0603055	0.0585214	0.0483814	0.0429146	0.0427974	0.184626	0.173223	0.138868	0.140893	0.276607	0.200907	0.199809
	0.0855858	0.571063	3.75569	0.0754723	0.071786	0.0673333	0.0674346	0.0651771	0.0550188	0.0584554	0.0598736	0.0567382	0.047861	0.0428393	0.0443339	0.188704	0.163942	0.146185	0.145469	0.272113	0.201416	0.201226
	0.0900665	0.0940025	0.662594	0.0766855	0.073869	0.0693317	0.0701385	0.0675388	0.0551592	0.0579774	0.0637541	0.0601766	0.0457548	0.0461615	0.0466344	0.188308	0.168792	0.149487	0.143106	0.27527	0.203324	0.203558
	0.547929	0.603907	0.667298	0.0770768	0.0751249	0.0743679	0.0679546	0.066144	0.0538839	0.0616991	0.0623965	0.0597596	0.0464735	0.0443716	0.0468693	0.189948	0.16838	0.144886	0.140084	0.275622	0.199769	0.197603
	0.0936277	0.0942994	0.659983	0.0830181	0.0764845	0.072342	0.0698979	0.0687222	0.0541206	0.0597607	0.0636223	0.0606336	0.0472875	0.0465162	0.0482931	0.182524	0.171041	0.148156	0.140526	0.267987	0.20214	0.199244
	0.0841287	0.577658	4.28079	0.0783033	0.0718094	0.0716642	0.395698	0.065687	0.0553497	0.0602899	0.0596129	0.0577944	0.0440479	0.042736	0.0447778	0.192796	0.173301	0.145922	0.140281	0.272976	0.208292	0.200267
	0.0866807	0.0922946	0.0101069	0.0775194	0.0727955	0.0670366	0.379099	0.0667437	0.052535	0.0616619	0.0609872	0.0574826	0.0445777	0.0434523	0.0457912	0.187293	0.172042	0.150399	0.142913	0.27187	0.205791	0.203796
	0.084774	0.554743	7.1024	0.0758767	0.0715661	0.0660365	0.0674526	0.0644344	0.0524039	0.0605188	0.348338	0.0562811	0.0445157	0.0439739	0.0440906	0.18343	0.169833	0.151375	0.828136	0.27685	0.202155	0.201403
	0.548805	0.0969728	6.7754	0.0803246	0.0680597	0.0688902	0.379236	0.0638012	0.05408	0.0591623	0.0570245	0.0593591	0.0438261	0.0433812	0.0422296	0.182367	0.175722	0.14882	0.136916	0.5411	0.200509	0.20013
	0.0879687	0.0936986		0.0802315	0.0710148	0.0723251	0.412557	0.068019	0.0553812	0.0633512	0.0609739	0.0605546	0.0468885	0.0451613	0.240114	0.183359	0.169207	0.145622	0.143009
	0.0902948	0.090395		0.0788526	0.0745441	0.073388	0.0679693	0.067373	0.0533921	0.0640053	0.0641966	0.0570768	0.0471622	0.0458831	0.041247	0.183396	0.168657	0.149045	0.137559
	0.0864379	0.625488		0.0820659	0.073769	0.0725059	0.0693171	0.0640264	0.0560016	0.0620356	0.0601916	0.061455	0.0447589	0.0437766	0.046485	0.181251	0.16571	0.15002	0.138989
	0.0906812	0.0924788		0.0769842	0.0783864	0.0759697	0.0720554	0.0685387	0.0528845	0.063437	0.0643539	0.0588422	0.0474929	0.045607	0.0486479	0.192903	0.167053	0.818814	0.140269
	0.0867155	0.0994546		0.082715	0.0723764	0.0718233	0.40877	0.064357	0.0547667	0.0601892	0.0617552	0.0610994	0.0455509	0.0425256	0.0460086	0.19573	0.177961	0.152121	0.142553
	0.0943398	0.0945884		0.0764246	0.0784844	0.0745209	0.0739883	0.0674399	0.0533824	0.0631638	0.0630671	0.0572373	0.0484305	0.0471462	0.048568	0.177742	0.174087	0.159174	0.143488
	0.0848606	0.0946362		0.078149	0.0731133	0.0707143	0.0674667	0.0628447	0.055732	0.0595251	0.0607515	0.0567135	0.0454401	0.0446616	0.0426276	0.196941	0.168513	0.157273	0.146597
	0.0851755	0.0944839		0.0749941	0.0730427	0.0711392	0.0639828	0.0625291	0.0570563	0.0603023	0.0602755	0.0567326	0.0455185	0.0446608	0.0458546	0.184095	0.175512	0.151976	0.142864
	0.0840185	0.0943086		0.0725532	0.0699464	0.0693527	0.0675053	0.0623207	0.0535856	0.0584202	0.0580993	0.0566739	0.0442683	0.0438815	0.0453578	0.194268	0.167634	0.158773	0.143994
	0.0875784	0.0884767		0.0764494	0.0708279	0.0663872	0.0655136	0.0622454	0.0535492	0.0563562	0.0591793	0.0568971	0.0450902	0.0447247	0.0454572	0.188293	0.168423	0.158773	0.141763
	0.0889459	0.0960649		0.0814345	0.0729342	0.0679229	0.0666096	0.0630948	0.0604359	0.0596649	0.0607215	0.0601464	0.0440187	0.0438483	0.0459701	0.188185	0.170766	0.15415	0.143058
	0.0943446	0.572818		0.0775519	0.077365	0.074056	0.0687509	0.0632167	0.0535585	0.0638462	0.064772	0.057247	0.0475579	0.0442675	0.0477383	0.184229	0.180013	0.156195	0.139558
	0.0866724	0.0966199		0.080352	0.073717	0.0704918	0.0654179	0.063217	0.0559126	0.0576096	0.0599239	0.0600972	0.0447119	0.0449087	0.0439028	0.191229	0.171904	0.15569	0.135677
	0.0924761	0.0960095		0.0738062	0.0754352	0.074559	0.0698867	0.0650048	0.0559665	0.0622115	0.370637	0.0554738	0.0465629	0.0457937	0.0463096	0.188426	0.168952	0.15127	0.133553
	0.0885185	0.095742		0.0802718	0.0735637	0.0702184	0.0682888	0.0656969	0.0514021	0.0601427	0.0621915	0.0572045	0.0458066	0.0441948	0.242495	0.186528	0.171232	0.155133	0.142016
	0.0888985	0.0986523		0.0801363	0.0729489	0.0708479	0.380568	0.0673732	0.0559842	0.059309	0.0624956	0.0607561	0.0450513	0.044116	0.0431214	0.184224	0.170267	0.151448	0.139943
	0.0928452	0.0995464		0.0809604	0.0749884	0.0697343	0.0706025	0.0650278	0.057631	0.351077	0.0635092	0.0602412	0.0459433	0.0457414	0.0437035	0.187968	0.164879	0.151921	0.142992
	0.0917384	0.0964506		0.0784855	0.0758894	0.0754718	0.0704001	0.0634231	0.0555913	0.0621554	0.0618892	0.0566318	0.0478719	0.0457671	0.240585	0.193365	0.167686	0.152779	0.138077
	0.0890583	0.096078		0.0758325	0.0744666	0.0720571	0.068217	0.0645345	0.0550645	0.0600799	0.0601878	0.0568681	0.0461096	0.044263	0.0420273	0.191532	0.166129	0.152411	0.832933
	0.0872637	0.0911078		0.0769664	0.0728046	0.070528	0.0679717	0.0637868	0.0551617	0.330465	0.0578623	0.0564321	0.0453134	0.0439527	0.256567	0.183517	1.9565	0.1536	0.848167
	0.0877071	0.0913207		0.0777987	0.0728586	0.0696881	0.0665267	0.0631698	0.0553802	0.0594102	0.0564168	0.0571499	0.0444978	0.0448487	0.260187
	0.0895887	0.0926163		0.0767594	0.072934	0.0719692	0.0656673	0.0648364	0.0538898	0.0602612	0.0593544	0.0572297	0.0459488	0.0431187	0.042251
	0.0886349	0.0990304		0.0794538	0.0728971	0.0697376	0.068275	0.0655421	0.0561098	0.0606126	0.0596401	0.0601314	0.0436492	0.0451714	0.263817
	0.0914272	0.0920545		0.0752578	0.0755836	0.0715367	0.068338	0.0625611	0.0539998	0.0604322	0.0608436	0.0569103	0.0476548	0.0451698	0.0433756
	0.0879901	0.092561		0.0784394	0.0715166	0.0713784	0.0662926	0.0646906	0.0549623	0.0589973	0.0578627	0.0590821	0.0446397	0.0440732	0.0424521
	0.087842	0.0934671		0.0784398	0.0734991	0.0700854	0.0656961	0.0651438	0.0570436	0.060548	0.0581753	0.0590592	0.0458614	0.0452958	0.0420699
	0.0860759	0.093919		0.0786819	0.0753027	0.0733808	0.0705626	0.0652027	0.0569252	0.06081	0.0590987	0.0592983	0.0473742	0.0452912	0.042616
	0.0921863	0.096457		0.0798018	0.0743114	0.0719933	0.0706122	0.065699	0.0566184	0.0616404	0.0604185	0.0590601	0.04695	0.0451264	0.26077
	0.0873298	0.0940334		0.0784309	0.0737669	0.0712795	0.0712054	0.0646334	0.056141	0.0613718	0.0589483	0.057251	0.0470921	0.0465947	0.266283
	0.0859358	0.089698		0.0779901	0.0726207	0.0715283	0.0680558	0.0629936	0.0541563	0.320485	0.0598627	0.0593723	0.0462224	0.0444868	0.252115
	0.0879134	0.0968515		0.080762	0.0730154	0.0717569	0.0693238	0.0654778	0.0561932	0.322745	0.0580518	0.0579562	0.0460811	0.0441502	0.0433269
	0.0888204	0.0984892		0.0775348	0.0749281	0.074209	0.0709599	0.0645881	0.0556878	0.0609961	0.0623821	0.0563763	0.0478719	0.0456366	0.0437303
	0.0895403	0.0939707		0.0776418	0.0752709	0.0723348	0.0684726	0.0637495	0.0541503	0.0621119	0.0609596	0.0599864	0.0478757	0.0458118	0.0443337
	0.0880182	0.0943153		0.0804847	0.0736369	0.0693244	0.0681293	0.0648693	0.0560453	0.0591407	0.0576615	0.0572739	0.0453158	0.044335	0.04275
	0.0890161	0.0962764		0.0769069	0.0746517	0.0729667	0.0706752	0.0652389	0.0554493	0.340786	0.0591922	0.0581198	0.0444698	0.045614	0.0439385
	0.0895637	0.0957486		0.0780446	0.0738306	0.0722682	0.0675717	0.0640296	0.0551758	0.0591608	0.0596678	0.0584037	0.0451378	0.0449664	0.0448143
	0.0869446	0.0950163		0.0792277	0.0718617	0.0702802	0.0678745	0.0639973	0.0563447	0.0587868	0.0603493	0.0596765	0.046824	0.0451144	0.0429087
	0.0864293	0.098661		0.0807983	0.0750617	0.0701966	0.369368	0.0661742	0.0570091	0.0608541	0.0614484	0.058959	0.046625	0.0441193	0.263961
	0.086837	0.099891		0.0796358	0.0773122	0.0733433	0.0707135	0.0646868	0.0563823	0.0628794	0.060517	0.0597152	0.0465961	0.0475642	0.0447134
	0.0885736	0.0978381		0.0825106	0.0716601	0.0737129	0.0682743	0.06723	0.0566835	0.0620547	0.0590773	0.0583518	0.0463499	0.0456125	0.264863
	0.0890089	0.0983218		0.0794443	0.0743303	0.0751866	0.0690087	0.0658558	0.0560285	0.34691	0.0599003	0.0586576	0.0486302	0.0470569	0.0450056
	0.0894488	0.0922332		0.0779392	0.0745057	0.0705772	0.0687283	0.0636315	0.054879	0.0627209	0.0610864	0.0568063	0.0459543	0.0459705	0.256457
	0.0880907	0.0948437		0.0750467	0.0741545	0.0710352	0.0678634	0.0628211	0.0540517	0.061256	0.0587578	0.0573923	0.0462111	0.0446712	0.0436718
	0.0852262	0.0917886		0.0777446	0.073131	0.070592	0.0666046	0.0658746	0.0546486	0.0585892	0.0571801	0.0594903	0.0454487	0.0446666	0.0428536
	0.0894105	0.0928765		0.0795921	0.0732417	0.069635	0.408504	0.0659641	0.056236	0.0583873	0.0589533	0.0578762	0.272866	0.0440607	0.0437697
	0.0901594	0.0942265		0.0778213	0.0743085	0.0708066	0.0679982	0.0678924	0.055631	0.0590982	0.0588936	0.0585148	0.0458422	0.0462298	0.0436812
	0.0883985	0.0971609		0.078889	0.0748377	0.071312	0.0659639	0.0645902	0.0547036	0.341247	0.0617618	0.0595821	0.0455144	0.0445929	0.267093
	0.0865174	0.0960422		0.0788251	0.0714554	0.0729471	0.0696174	0.0677339	0.0554351	0.0597963	0.060913	0.0550441	0.0467131	0.0451176	0.265915
	0.0871762	0.0922666		0.0750507	0.0753468	0.0718027	0.0682293	0.0620838	0.0532791	0.0610701	0.0597733	0.060358	0.0464808	0.0454358	0.0437582
	0.0820694	0.100177		0.0806382	0.0699068	0.0687711	0.0650904	0.0667488	0.0574678	0.32111	0.056466	0.0576004	0.0435051	0.0435644	0.0427087
	0.09355	0.0960131		0.0758526	0.0775298	0.0718884	0.0704445	0.0639478	0.320691	0.0617037	0.060107	0.055997	0.0461384	0.0463687	0.277372
	0.0891734	0.0907004		0.074684	0.0727027	0.0695255	0.0649584	0.0635548	0.0535042	0.0595968	0.0608015	0.0587813	0.0450179	0.0453612	0.0436929
	0.087446	0.097185		0.080194	0.0706641	0.06966	0.0665175	0.0658719	0.0569338	0.0600598	0.0579886	0.0570106	0.0446606	0.0440804	0.0433196
	0.0889867	0.0886551		0.0739325	0.0758105	0.0717238	0.0661255	0.0621679	0.054809	0.0603813	0.0586526	0.059594	0.0467644	0.0466465	0.0433269
	0.0835431	0.095466		0.0789914	0.0713361	0.0710879	0.0661751	0.0658987	0.0567672	0.0588113	0.0574749	0.0582669	0.0445371	0.0434489	0.259397
	0.0902433	0.0938255		0.0766896	0.0763255	0.0732246	0.0708287	0.0641304	0.0552095	0.0628094	0.0608313	0.0565746	0.0473976	0.0460529	0.271345
	0.0859076	0.0931209		0.0770599	0.0719236	0.0703723	0.38442	0.0663022	0.0557671	0.0597206	0.0581829	0.0569877	0.0457882	0.0443337	0.0441575
	0.0876926	0.0974734		0.0798368	0.0722349	0.070936	0.370756	0.0656738	0.0565331	0.0600505	0.0571139	0.0604409	0.046184	0.0458258	0.0439295
	0.0878051	0.0964326		0.0802923	0.0751275	0.070263	0.420371	0.0660699	0.0535599	0.0597444	0.0607441	0.0564474	0.288598	0.0454719	0.0444114
	0.093198	0.0919388		0.0769046	0.0761045	0.0722181	0.0691342	0.0647168	0.0531601	0.0626548	0.062501	0.0555922	0.0464987	0.0451291	0.0445398
	0.0839317	0.0939646		0.0737006	0.0705481	0.0687751	0.0660179	0.0625397	0.0566379	0.0592494	0.0578324	0.0600997	0.0450127	0.0443453	0.255096
	0.0796014	0.0963915		0.0787803	0.070047	0.0697616	0.0653975	0.0678142	0.0542519	0.0585265	0.0563096	0.0569707	0.0452371	0.0445786	0.254789
	0.0887863	0.553171		0.0767007	0.07368	0.0721184	0.0687287	0.0631943	0.0584898	0.34819	0.059615	0.0592016	0.0462726	0.0447379	0.044962
	0.0886189	0.0938889		0.0786594	0.0715137	0.0696291	0.0667747	0.0644278	0.00869295	0.0578671	0.055896	0.00913521	0.0441575	0.0439423	0.0429421
	0.0909293	0.0107333		0.00962136	0.0741051	0.0729505	0.0680224	0.00921425	0.058038	0.0612396	0.0591595	0.0617251	0.0463244	0.0450794	0.0444399
	0.014667	0.099021		0.0806481	0.00964924	0.00987978	0.00895186	0.0686248	0.0545841	0.00910668	0.00872979	0.056282	0.00915936	0.00800388	0.00852761
	0.0945402	0.0903931		0.0763732	0.0776266	0.0759497	0.0679085	0.0640072	0.0543481	0.354526	0.0621113	0.0570215	0.306322	0.0482396	0.0459831
	0.0888779	0.0929198		0.0782183	0.0717005	0.0686216	0.0672143	0.0641327	0.0541471	0.0600372	0.0569912	0.0578427	0.0452022	0.0436423	0.0434275
	0.088792	0.0920743		0.0747951	0.0710351	0.0705392	0.0674451	0.063682	0.0569012	0.326791	0.0590915	0.058098	0.0447665	0.0441404	0.0436095
	0.0904542	0.0989436		0.0795795	0.071429	0.0698114	0.368983	0.0644562	0.0567693	0.326392	0.0584799	0.0589297	0.0454473	0.0446131	0.266873
	0.0918446	0.0953153		0.0748383	0.0731907	0.0724565	0.0686522	0.0651785	0.0559527	0.32866	0.0592101	0.0565102	0.0460283	0.0456332	0.043771
	0.0917448	0.0978969		0.0791305	0.0751211	0.0719739	0.0693334	0.0659153	0.0551665	0.0605844	0.0596878	0.05675	0.0454434	0.045172	0.0443879
	0.0914489	0.0917924		0.0730434	0.0723612	0.0689638	0.439368	0.0633734	0.055555	0.0617194	0.0573941	0.0587144	0.0469767	0.0434633	0.0430764
	0.0897606	0.0928647		0.0771837	0.073375	0.0693784	0.380311	0.0648449	0.0574908	0.0578192	0.0569161	0.0592171	0.0470092	0.0440949	0.0444475
	0.0897868	0.0929802		0.0794049	0.0707265	0.0703423	0.0677726	0.0660739	0.0561594	0.0612762	0.0582373	0.0577591	0.0450931	0.0450639	0.266778
	0.0927511	0.0935846		0.0819688	0.0732702	0.0710181	0.070444	0.0648609	0.0582791	0.0638628	0.380518	0.0588679	0.0485827	0.0459027	0.0436319
	0.0913443	0.0958295		0.0844826	0.0741723	0.0698227	0.068233	0.067291	0.0557855	0.361241	0.0593162	0.0556697	0.296947	0.044921	0.275335
	0.0932413	0.0920736		0.0807812	0.0736608	0.0726458	0.459034	0.0638133	0.0549588	0.0603631	0.0588134	0.0572417	0.0464883	0.0458408	0.0427615
	0.491848	0.0918537		0.0808595	0.0704096	0.0714618	0.0670787	0.0636962	0.057443	0.0598842	0.056119	0.0565908	0.0458759	0.044612	0.041909
	0.487348	0.0954694		0.0792815	0.0718852	0.0694352	0.415386	0.0663645	0.342947	0.0578092	0.0555016	0.055537	0.045361	0.0439565	0.0431143
	0.509112	0.0950132		0.0822106	0.0730428	0.0714202	0.0689188	0.0646149	0.0551219	0.0596826	0.0581938	0.0565968	0.0459246	0.0429662	0.0432422
	0.51334	0.0913731		0.0801208	0.0733062	0.0703432	0.0674833	0.0635386	0.054712	0.0586901	0.057988	0.0545148	0.0451508	0.0455263	0.0428083
	0.0856861	0.0907585		0.0762225	0.0700574	0.0690804	0.371998	0.0639305	0.0557216	0.0579639	0.0552209	0.0576584	0.0445645	0.0440395	0.0416291
	0.500434	0.0910442		0.0806469	0.072592	0.0693963	0.364739	0.0643068	0.0584135	0.359379	0.0580948	0.37845	0.0443096	0.0427961	0.264587
	0.4992	0.0963186		0.465995	0.0714697	0.0692019	0.0658174	0.0674543	0.0555701	0.350709	0.0596293	0.0585482	0.0450786	0.0439178	0.272119
	0.525478	0.0889771		0.0788874	0.0746412	0.0731124	0.0689729	0.366372	0.055273	0.0629579	0.0625271	0.0581415	0.0476968	0.0457942	0.0427167
	0.50288	0.0895024		0.0814492	0.0664497	0.0681145	0.0664986	0.064168	0.0575573	0.059145	0.0609657	0.0588427	0.0448015	0.0417902	0.0426739
	0.506123	0.0909964		0.0812048	0.0781186	0.0680956	0.0656949	0.0660956	0.0570153	0.0587529	0.0623858	0.0596924	0.0451426	0.0430595	0.0446817
	0.50996	0.0911303		0.445479	0.0703929	0.0713264	0.434853	0.0671781	0.056855	0.0642069	0.0640877	0.0581705	0.283731	0.0451059	0.0427322
	0.0932413	0.091491		0.0831754	0.0753928	0.07198	0.0663606	0.0660004	0.0561329	0.0633652	0.0605868	0.0567133	0.0457742	0.0438932	0.0430663
	0.0941956	0.0957112		0.077363	0.0720809	0.0714574	0.0672468	0.064344	0.0559145	0.0625734	0.0581004	0.0608619	0.0441057	0.0428446	0.0436939
	0.506931	0.094034		0.078072	0.0717841	0.0683196	0.0653609	0.0639486	0.355202	0.355556	0.0591683	0.0594182	0.0445721	0.0432458	0.0421306
	0.0891042	0.100108		0.0817283	0.0755547	0.066809	0.0640969	0.0678467	0.0571753	0.0607323	0.0611583	0.0577484	0.0449805	0.0434591	0.0441722
	0.0916959	0.0935212		0.0810539	0.0733844	0.0759757	0.070843	0.0652789	0.0559638	0.0657073	0.0627203	0.0599372	0.0482333	0.0492982	0.0427584
	0.0920298	0.0904988		0.443034	0.0717221	0.0666262	0.0713111	0.0630399	0.0567251	0.0640024	0.0603474	0.0582902	0.046593	0.0459417	0.0422293
	0.0871722	0.0935697		0.0818109	0.072286	0.0651961	0.0639127	0.0662297	0.056128	0.0610763	0.0613083	0.0578088	0.0452839	0.046877	0.272325
	0.0903139	0.0971979		0.0817311	0.0704304	0.0717567	0.0667237	0.0657679	0.0560282	0.362549	0.0603379	0.0585989	0.0476298	0.0479703	0.0435491
	0.092247	0.0924244		0.0795028	0.0725214	0.0709409	0.0702294	0.0632357	0.0555779	0.363615	0.0644969	0.0586803	0.0471387	0.0464333	0.0419771
	0.0903277	0.0953529		0.446114	0.072737	0.0696679	0.0640631	0.0656551	0.0568287	0.361858	0.0593491	0.0567718	0.0467186	0.043632	0.271448
	0.0877033	0.0961415		0.0804339	0.0744247	0.0705151	0.0672895	0.0683877	0.0532588	0.356443	0.0605419	0.0587288	0.0463847	0.0445464	0.0425866
	0.0930706	0.0951969		0.0787466	0.0674598	0.069973	0.0706408	0.0641571	0.0567152	0.0643725	0.0588906	0.061992	0.047605	0.0448515	0.0421776
	0.0849335	0.0951027		0.083914	0.0749279	0.0692025	0.0605325	0.0677121	0.0584231	0.365645	0.0573516	0.0584913	0.0451798	0.0428698	0.0430309
	0.0923528	0.10306		0.0856945	0.0760123	0.0718156	0.0686612	0.0661863	0.0565704	0.0621726	0.0632869	0.0601406	0.047074	0.0435911	0.0440685
	0.0898644	0.100588		0.0806209	0.0736177	0.0728081	0.0711368	0.0686647	0.0567705	0.0657751	0.0626259	0.0591177	0.0476016	0.0449375	0.0419793
	0.0876107	0.0990329		0.0823443	0.075053	0.0723769	0.0691388	0.066595	0.0563459	0.356471	0.0602361	0.0594901	0.0467976	0.0450271	0.282293
	0.0951157	0.0970854		0.0829071	0.0784636	0.0716787	0.0722651	0.0678077	0.0549032	0.0648241	0.0598667	0.363858	0.0472228	0.0459688	0.0437725
	0.49406	0.0995948		0.0809804	0.0737697	0.0727332	0.0695315	0.0646705	0.0520426	0.0638094	0.0602884	0.0576337	0.0478142	0.0472873	0.0435128
	0.506839	0.0996275		0.0782185	0.0708783	0.0696081	0.0677824	0.0666764	0.0554641	0.382783	0.060022	0.0561821	0.0470152	0.0442993	0.0412252
	0.0882589	0.100169		0.0821719	0.0764403	0.0701173	0.0664244	0.0644353	0.0532319	0.0623035	0.0566424	0.0575632	0.0459316	0.044111	0.0409158
	0.508489	0.0967018		0.0799646	0.0718326	0.0693947	0.068732	0.0660582	0.0507661	0.0627079	0.0605461	0.0554806	0.047506	0.0451364	0.0420307
	0.0906178	0.101457		0.0803393	0.0738307	0.0698286	0.0672819	0.0625441	0.0527661	0.349595	0.0589027	0.058435	0.0465405	0.0452786	0.0421411
	0.0884125	0.0927331		0.0773639	0.0695922	0.0715013	0.0692177	0.0666656	0.0549573	0.062165	0.0592956	0.0585694	0.0464314	0.0456577	0.0418137
	0.0886572	0.0995668		0.0798532	0.0752456	0.0675462	0.0671494	0.0703101	0.0543649	0.0578708	0.0557701	0.058111	0.045042	0.0439882	0.0431058
	0.0940403	0.09889		0.0810725	0.0752426	0.0713601	0.0700482	0.0674754	0.0552089	0.0610242	0.0597591	0.0560734	0.0478206	0.044346	0.0424785
	0.0918815	0.102696		0.0808389	0.073871	0.0720868	0.0690963	0.0669186	0.0534522	0.389759	0.0596363	0.0556101	0.0487877	0.0465167	0.0420752
	0.0935635	0.0963193		0.43406	0.0721203	0.0707099	0.0676884	0.0667776	0.0528675	0.0621782	0.0603041	0.0558601	0.0463742	0.0468951	0.0417429
	0.0878063	0.0908496		0.0776333	0.070937	0.0697893	0.0663738	0.0634221	0.0535159	0.370221	0.0601831	0.0569497	0.0457136	0.044562	0.0404401
	0.0867119	0.0939315		0.0763535	0.0713486	0.0694897	0.0664801	0.0678429	0.0546753	0.0600821	0.056971	0.0608891	0.0446028	0.045524	0.0419371
	0.0898175	0.0926748		0.078846	0.0715226	0.0694247	0.0676626	0.0694416	0.0551936	0.0598794	0.0602384	0.0588989	0.0440218	0.0445371	0.0419985
	0.0888134	0.095476		0.0808358	0.0755177	0.0696924	0.0683196	0.0678765	0.0557555	0.0617475	0.0606055	0.0592544	0.0464828	0.245458	0.0424311
	0.492478	0.101299		0.0806272	0.0752883	0.0737309	0.0702691	0.0664147	0.0549008	0.0622322	0.0634449	0.0591928	0.0476871	0.0477962	0.042239
	0.0939943	0.0983588		0.0787703	0.0743779	0.072935	0.0694017	0.070019	0.0558348	0.385216	0.0630616	0.0613246	0.0470763	0.0474204	0.0426932
	0.473859	0.0957527		0.0814347	0.0753561	0.0710726	0.0690493	0.0682021	0.0564861	0.370514	0.062005	0.0579807	0.0467826	0.0453554	0.0439754
	0.464394	0.0990897		0.0820037	0.0766288	0.0722086	0.0711402	0.0638689	0.0538136	0.363577	0.0621393	0.0598425	0.0469958	0.0487718	0.0498082
	0.0899423	0.0920231		0.0777745	0.0730825	0.073873	0.0695399	0.0679065	0.0550159	0.393968	0.0632768	0.0607778	0.0483102	0.0462079	0.0427459
	0.0882849	0.100374		0.0831626	0.073319	0.0691266	0.0642782	0.348794	0.0553907	0.0624628	0.0603072	0.058176	0.0461446	0.0464797	0.0435158
	0.0930598	0.0953212		0.0819917	0.0749421	0.0717456	0.0686783	0.361327	0.0547175	0.0622054	0.0626973	0.0597544	0.0478808	0.0494747	0.0426743
	0.0936645	0.0929145		0.0818657	0.073399	0.0727608	0.0708531	0.0672255	0.0561203	0.0608107	0.0624109	0.0592487	0.0471906	0.0462543	0.04223
	0.0934827	0.0958149		0.0837596	0.0740872	0.0693032	0.0678009	0.387824	0.0552935	0.352906	0.0617787	0.0580086	0.0462096	0.0439159	0.0429825
	0.092985	0.0941158		0.0829426	0.0760459	0.073021	0.0707957	0.366843	0.0547951	0.0614276	0.0625178	0.059336	0.046548	0.0465811	0.0436063
	0.094441	0.0940351		0.0821533	0.0741971	0.0710409	0.0679846	0.0690895	0.0567643	0.0605362	0.0621868	0.0602628	0.0478609	0.283298	0.0432662
	0.0928366	0.0987951		0.0830496	0.486787	0.0720655	0.0678328	0.0675934	0.0552075	0.0621359	0.0623129	0.0577611	0.0470262	0.0454571	0.0444945
	0.0903756	0.0964715		0.0812427	0.0758531	0.0735604	0.0691878	0.0663497	0.055554	0.0625589	0.0637749	0.0572015	0.0478709	0.047593	0.0433738
	0.0930927	0.0973444		0.0826189	0.0737349	0.0716452	0.0675733	0.35116	0.0525372	0.0636267	0.0623032	0.0571139	0.0459041	0.0450967	0.0430697
	0.0928491	0.0941482		0.444666	0.0720373	0.0728851	0.396189	0.0656209	0.0544925	0.0607796	0.0594286	0.0571766	0.0467022	0.0456387	0.0422475
	0.0911397	0.0944481		0.0786877	0.0700863	0.068629	0.0677863	0.0690437	0.0558588	0.0594183	0.0564023	0.0591909	0.0453558	0.0443959	0.042785
	0.0912124	0.0984056		0.0828512	0.0743869	0.0685727	0.0681206	0.0653568	0.0546314	0.356125	0.0587123	0.0545048	0.0450837	0.265465	0.044241
	0.48878	0.0943375		0.0799457	0.0736729	0.0720312	0.0682849	0.0648429	0.0536356	0.0611667	0.0576354	0.0580236	0.0476752	0.0461535	0.0418944
	0.506575	0.0950374		0.0811823	0.0730266	0.069815	0.0693747	0.070282	0.0551021	0.0612702	0.0590492	0.0563383	0.0460481	0.0454245	0.0417999
	0.48761	0.09837		0.0828935	0.0757234	0.068643	0.066056	0.0648232	0.0538404	0.0593202	0.0579348	0.0582839	0.0452161	0.0463556	0.0442651
	0.0901947	0.0928866		0.0784171	0.070102	0.0714116	0.0667418	0.0669669	0.0547351	0.0618578	0.0591433	0.0564301	0.0478981	0.0455803	0.0421078
	0.489989	0.0955599		0.0801057	0.0745997	0.0708237	0.066475	0.0670051	0.0551357	0.0589314	0.056517	0.0596025	0.0457506	0.045061	0.0432944
	0.515398	0.0955635		0.080873	0.0721245	0.073347	0.0705265	0.067625	0.0545106	0.0629089	0.0645526	0.0560727	0.0465354	0.0487198	0.0434039
	0.465761	0.0958628		0.0811288	0.0757914	0.070082	0.0682491	0.064656	0.0539479	0.0620839	0.057669	0.0570563	0.0457819	0.0459916	0.0441155
	0.495535	0.091063		0.0804274	0.0716461	0.0714086	0.423347	0.0649349	0.0556578	0.0595468	0.0642977	0.0583668	0.0465167	0.0457217	0.0428593
	0.489721	0.0914508		0.082397	0.0714826	0.068384	0.0669035	0.0684212	0.0574536	0.0609661	0.0615651	0.0578352	0.0475898	0.0462532	0.0428145
	0.0869176	0.0948874		0.0836166	0.0770654	0.0694459	0.0656087	0.0657743	0.0553524	0.0629303	0.0569126	0.0588128	0.046055	0.0469204	0.0441877
	0.0905487	0.0928424		0.0806553	0.0721215	0.0713946	0.0696738	0.0688453	0.0566821	0.0599254	0.0599094	0.057323	0.0466838	0.0450076	0.0504302
	0.0873391	0.100331		0.0818392	0.0733552	0.0717257	0.378916	0.0681498	0.0537725	0.0638194	0.0621349	0.056574	0.0458278	0.0446039	0.0450757
	0.0924288	0.0976371		0.0793301	0.0740806	0.0711581	0.0672486	0.0660013	0.0543638	0.0624433	0.0639602	0.0593611	0.0471277	0.045146	0.0430706
	0.093318	0.0952667		0.0794114	0.0729456	0.0712222	0.0666242	0.0673181	0.0567146	0.0615976	0.0626772	0.0588316	0.046326	0.0452639	0.0419364
	0.0861028	0.10071		0.0834223	0.0736772	0.0705706	0.0676573	0.0660865	0.0562942	0.0634864	0.059045	0.0557839	0.0445524	0.0442897	0.0441474
	0.0909135	0.0961412		0.0841306	0.0731731	0.0751616	0.378209	0.363868	0.0550378	0.0629747	0.0631519	0.058714	0.0480031	0.0476556	0.0426528
	0.472752	0.0963223		0.0771125	0.071907	0.0730424	0.0667112	0.0661454	0.0566279	0.0601214	0.0600722	0.0558787	0.0461423	0.0432761	0.043465
	0.0862469	0.0972865		0.0792895	0.0715343	0.0701292	0.394415	0.066399	0.0540202	0.343515	0.0605746	0.0552268	0.0456414	0.0458608	0.0419899
	0.0869173	0.095281		0.0777945	0.0695451	0.0737089	0.0659627	0.0656621	0.0552285	0.0601339	0.0627109	0.0565179	0.0462033	0.0428175	0.0427231
	0.462178	0.0919149		0.0755767	0.0710724	0.0697196	0.067492	0.0636934	0.0539419	0.0605993	0.0581607	0.059709	0.0457033	0.0442671	0.0429481
	0.089239	0.0917254		0.0769228	0.0714419	0.0687357	0.0666708	0.0688095	0.0573075	0.0610375	0.0597154	0.0585881	0.0459708	0.0443791	0.0422666
	0.0878685	0.100164		0.0807309	0.0728312	0.0663572	0.0702779	0.0674784	0.0560472	0.0627617	0.0571345	0.0563534	0.0445819	0.0469239	0.0439985
	0.0973168	0.0987338		0.0803815	0.0751064	0.0729884	0.0679171	0.0639922	0.0548332	0.0617312	0.0607761	0.0590605	0.0478682	0.0465086	0.0440434
	0.0903907	0.0926732		0.0786785	0.0722683	0.0719204	0.06658	0.0659556	0.0556356	0.0607619	0.0598233	0.0571717	0.0467361	0.0435692	0.0419795
	0.086472	0.0944387		0.0786792	0.0714075	0.0678262	0.0665918	0.0655462	0.05447	0.0608924	0.0603189	0.0592842	0.0455875	0.0440262	0.0427508
	0.0896474	0.0934144		0.0808815	0.0724472	0.071027	0.0667574	0.067761	0.0575709	0.0604588	0.0618887	0.0584907	0.0458372	0.045042	0.0426923
	0.0859268	0.101865		0.0853415	0.0752244	0.069063	0.458936	0.0658173	0.054481	0.062215	0.0615146	0.0574688	0.0447884	0.0470752	0.0445855
	0.491682	0.0946872		0.0810765	0.0715087	0.0731014	0.0669654	0.0643787	0.0547322	0.0606648	0.0616577	0.0580607	0.0462337	0.0481859	0.042611
	0.0871306	0.0901751		0.453083	0.0735012	0.0689114	0.0667073	0.063751	0.0543753	0.0606897	0.0587477	0.379724	0.04672	0.0449921	0.0419671
	0.086979	0.0970348		0.0785925	0.0719643	0.0697932	0.0669122	0.0664374	0.0572559	0.0613415	0.0590007	0.0599646	0.046267	0.0435383	0.0422901
	0.0868393	0.0980926		0.0848898	0.0754204	0.0698196	0.0691996	0.0664016	0.0562875	0.0627029	0.0595028	0.0592683	0.0444309	0.0475328	0.0449859
	0.0903895	0.0927204		0.0836284	0.0728654	0.070891	0.0706378	0.0683283	0.0578732	0.0636371	0.0601869	0.0553167	0.0476405	0.0457704	0.0513949
	0.0923563	0.0986705		0.480848	0.0773364	0.071785	0.0717288	0.0641785	0.0542281	0.373212	0.0605879	0.0579823	0.0493866	0.0461459	0.0449053
	0.500951	0.0920426		0.0758764	0.0708155	0.0753636	0.0676333	0.0657978	0.055495	0.0566451	0.0616306	0.060667	0.0475756	0.0447928	0.0423526
	0.0866719	0.0939829		0.0796187	0.0755573	0.0680394	0.4253	0.0696141	0.0591254	0.0615376	0.0586953	0.0598984	0.0433924	0.0479426	0.0440986
	0.0873678	0.098314		0.0823651	0.0799172	0.0731392	0.0721082	0.0663033	0.056527	0.0647693	0.0587684	0.0591934	0.0484476	0.0473133	0.0452581
	0.0992009	0.0939802		0.0816237	0.0727604	0.0735865	0.0680843	0.0645826	0.0561037	0.0615326	0.0652018	0.0605225	0.0480621	0.0437024	0.0426842
	0.0897958	0.0950436		0.0797472	0.0734163	0.0703486	0.0679533	0.0680489	0.0565286	0.0613417	0.0608818	0.0586646	0.0458311	0.0456962	0.0431992
	0.0893176	0.0979475		0.084424	0.0773761	0.0689669	0.0706718	0.0662612	0.0537306	0.363635	0.0601148	0.0553577	0.0454187	0.0458654	0.0440023
	0.0950568	0.0952887		0.0837535	0.0734497	0.0730402	0.0679676	0.0628853	0.0553587	0.0635041	0.060951	0.0581695	0.046807	0.048264	0.0444146
	0.0872141	0.0922245		0.0779104	0.0715795	0.0712419	0.0660831	0.0660515	0.326	0.0607708	0.0592617	0.0941	0.0465316	0.0447904	0.0471266
	0.0881745	0.09351		0.0783623	0.0727091	0.0676813	0.0680685	0.066	0.3337	0.0609598	0.0558569	0.0914	0.044316	0.0462311	0.0441616
	0.0872589	0.1056		0.0743	0.0712	0.0698049	0.1077	0.0647	0.0544	0.0942	0.0573877	0.0698	0.0464113	0.0599	0.0656
	Totals
	30.9866	24.4988	48.8238	18.8461	15.0875	14.9169	23.2846	15.217	12.7395	24.4789	12.9409	12.6597	10.9669	9.7112	14.6675	7.56796	8.61642	7.44319	10.5389	5.75035	4.06064	4.01906
	Note : The numbers missing is because some jobs failed and had to be relaunched
	The prices of the "redo" jobs are in gray
	for id in $(dx find jobs --user rwk --state "done" --tag "phase_caller_chr17" -n 1000 --brief); do dx describe $id | grep Runtime | sed -n 's/.*Runtime: \(.*\))/\1/p'; done
	Chr1	Chr2	Chr3	Chr4	Chr5	Chr6	Chr7	Chr8	Chr9	Chr10	Chr11	Chr12	Chr13	Chr14	Chr15	Chr16	Chr17	Chr18	Chr19	Chr20	Chr21	Chr22
	03:14:44	03:26:28	1 day, 1:39:25	02:56:02	02:47:48	02:40:36	02:35:55	02:29:02	02:00:29	02:16:03	02:07:22	02:11:46	01:43:52	01:42:45	01:35:26	07:02:12	06:30:39	05:34:51	05:23:24	10:23:16	07:44:12	07:41:01
	03:13:31	03:31:23	1 day, 1:15:36	02:51:33	02:43:37	02:43:49	02:36:59	02:28:43	02:03:36	02:07:50	02:09:38	02:12:24	01:48:11	01:44:07	01:38:10	07:24:35	06:28:21	05:41:38	05:26:48	10:22:12	07:44:23	07:37:17
	03:13:15	03:31:27	1 day, 1:15:50	02:45:30	02:45:43	02:40:05	02:38:03	02:29:13	02:01:31	02:18:07	02:11:37	02:13:31	01:47:08	01:40:12	01:39:16	07:22:19	06:28:30	05:34:59	05:10:19	10:23:14	07:38:14	07:25:51
	03:10:25	03:24:07	1 day, 1:19:38	02:56:18	02:43:11	02:36:35	02:27:47	02:27:05	02:00:30	02:17:35	02:15:10	02:08:08	01:47:49	01:41:06	01:35:34	07:22:55	06:26:53	05:30:54	04:59:58	10:12:24	07:36:17	07:33:03
	03:15:32	03:20:56	1 day, 0:51:02	02:55:49	02:45:40	02:36:35	02:40:43	02:26:13	02:03:58	02:14:39	02:12:57	02:10:51	01:52:01	01:41:09	01:38:38	07:23:38	06:28:51	05:44:32	05:27:03	10:10:27	07:36:01	07:34:42
	03:12:36	03:30:42	1 day, 0:53:08	02:41:04	02:45:09	02:34:36	02:29:41	02:22:11	01:58:44	02:16:11	02:15:17	02:03:42	01:41:57	01:39:26	01:37:36	00:20:08	00:20:15	00:18:01	00:19:44	10:16:38	07:47:56	07:34:05
	03:08:58	03:15:54	1 day, 1:12:09	02:55:05	02:41:01	02:38:02	02:38:04	02:26:05	02:01:24	02:15:07	02:12:13	02:06:52	01:47:13	01:40:02	01:34:01	07:25:35	06:29:18	05:44:13	05:30:29	10:22:04	07:38:49	07:35:06
	03:18:26	03:24:03	1 day, 0:36:00	03:01:12	02:47:21	02:40:12	02:42:47	02:31:09	02:02:50	02:21:03	02:26:38	02:09:44	01:47:53	01:40:03	01:38:05	07:06:47	06:30:13	05:23:35	05:32:06	00:19:56	00:17:37	00:18:50
	03:21:15	03:31:33	1 day, 1:29:47	03:02:04	02:46:49	02:45:12	02:43:19	02:32:04	02:03:53	02:08:04	02:17:25	02:14:48	01:43:56	01:43:45	01:37:13	07:26:03	06:30:34	05:32:52	05:29:40	10:29:07	07:41:55	07:36:12
	03:21:44	03:24:28	1 day, 1:22:25	02:51:58	02:58:06	02:40:42	02:38:04	02:29:02	01:59:01	02:18:25	02:23:21	02:11:58	01:46:42	01:42:32	01:36:19	07:17:24	06:29:17	05:31:19	05:18:35	10:29:01	07:40:28	07:36:22
	03:07:37	03:33:06	1 day, 1:21:05	02:52:40	02:39:52	02:34:16	02:29:48	02:24:25	02:00:38	02:09:51	02:17:09	02:07:22	01:44:55	01:39:08	01:41:47	07:21:25	06:22:38	05:43:19	05:27:06	10:29:53	07:44:54	07:31:22
	03:20:42	03:21:02	1 day, 0:19:48	03:00:26	02:39:20	02:41:22	02:35:07	02:30:39	02:00:21	02:14:58	02:25:53	02:15:10	01:51:00	01:43:58	01:46:22	07:09:34	06:27:44	05:45:56	05:26:39	10:25:14	07:31:43	07:43:23
	03:15:48	03:12:41	1 day, 1:24:44	02:59:52	02:34:48	02:45:36	02:28:48	02:27:24	02:00:08	02:18:05	02:17:03	02:13:00	01:49:57	01:37:31	01:37:16	06:59:36	06:33:41	05:15:36	05:20:12	10:28:39	07:36:36	07:34:06
	03:14:30	03:28:34	1 day, 0:59:49	02:51:31	02:43:08	02:33:01	02:33:15	02:28:07	02:05:02	02:12:51	02:16:04	02:08:57	01:48:46	01:37:21	01:40:45	07:08:52	06:12:35	05:32:14	05:30:36	10:18:26	07:37:45	07:37:19
	03:24:41	03:33:38	1 day, 1:05:53	02:54:17	02:47:53	02:37:34	02:39:24	02:33:29	02:05:21	02:11:46	02:24:53	02:16:45	01:43:59	01:44:54	01:45:59	07:07:58	06:23:37	05:39:44	05:25:14	10:25:36	07:42:05	07:42:37
	03:12:12	03:41:21	1 day, 1:16:35	02:55:10	02:50:44	02:49:01	02:34:26	02:30:19	02:02:27	02:20:13	02:21:48	02:15:49	01:45:37	01:40:50	01:46:31	07:11:42	06:22:40	05:29:17	05:18:22	10:26:24	07:34:01	07:29:05
	03:32:47	03:34:19	1 day, 0:59:57	03:08:40	02:53:49	02:44:24	02:38:51	02:36:11	02:03:00	02:15:49	02:24:35	02:17:48	01:47:28	01:45:43	01:49:45	06:54:49	06:28:43	05:36:43	05:19:22	10:09:03	07:39:24	07:32:49
	03:11:12	03:29:50	1 day, 1:03:45	02:57:57	02:43:12	02:42:52	02:31:52	02:29:17	02:05:47	02:17:01	02:15:29	02:11:21	01:40:06	01:37:07	01:41:46	07:18:10	06:33:51	05:31:38	05:18:49	10:20:24	07:53:23	07:35:09
	03:17:00	03:29:45		02:56:10	02:45:26	02:32:21	02:31:55	02:31:41	01:59:23	02:20:08	02:18:36	02:10:38	01:41:18	01:38:45	01:44:04	07:05:39	06:31:00	05:41:48	05:24:48	10:17:53	07:47:42	07:43:10
	03:12:40	03:19:50		02:52:26	02:42:39	02:30:04	02:33:18	02:26:26	01:59:05	02:17:32	02:05:53	02:07:54	01:41:10	01:39:56	01:40:12	06:56:53	06:25:59	05:44:02	05:12:41	10:29:12	07:39:26	07:37:44
	03:12:02	03:40:23		03:02:33	02:34:40	02:36:34	02:20:08	02:25:00	02:02:54	02:14:27	02:09:36	02:14:54	01:39:36	01:38:35	01:35:58	06:54:28	06:39:22	05:38:13	05:11:10		07:35:42	07:34:50
	03:19:55	03:32:57		03:02:20	02:41:23	02:44:22	02:32:30	02:34:35	02:05:51	02:23:58	02:18:34	02:17:37	01:46:33	01:42:38	01:37:26	06:56:43	06:24:33	05:30:57	05:25:01
	03:25:12	03:25:26		02:59:12	02:49:25	02:46:47	02:34:28	02:33:07	02:01:20	02:25:27	02:25:54	02:09:43	01:47:11	01:44:16	01:33:44	06:56:48	06:23:18	05:38:44	05:12:38
	03:16:26	03:39:37		03:06:30	02:47:39	02:44:47	02:37:32	02:25:30	02:07:16	02:20:59	02:16:47	02:19:40	01:41:43	01:39:29	01:45:38	06:51:56	06:16:36	05:40:57	05:15:53
	03:26:05	03:30:10		02:54:57	02:58:09	02:52:39	02:43:45	02:35:46	02:00:11	02:24:10	02:26:15	02:13:43	01:47:56	01:43:39	01:50:33	07:18:24	06:19:39	05:34:30	05:18:47
	03:17:04	03:46:01		03:07:59	02:44:29	02:43:14	02:29:29	02:26:15	02:04:28	02:16:47	02:20:21	02:18:51	01:43:31	01:36:38	01:44:33	07:24:50	06:44:27	05:45:43	05:23:59
	03:34:24	03:34:58		02:53:41	02:58:22	02:49:21	02:48:09	02:33:16	02:01:19	02:23:33	02:23:20	02:10:05	01:50:04	01:47:09	01:50:22	06:43:57	06:35:39	06:01:45	05:26:06
	03:12:51	03:35:04		02:57:36	02:46:09	02:40:42	02:33:20	02:22:49	02:06:39	02:15:17	02:18:04	02:08:53	01:43:16	01:41:30	01:36:52	07:27:35	06:22:59	05:57:26	05:33:10
	03:13:34	03:34:44		02:50:26	02:46:00	02:41:40	02:25:24	02:22:06	02:09:40	02:17:03	02:16:59	02:08:56	01:43:27	01:41:30	01:44:12	06:58:23	06:38:53	05:45:24	05:24:41
	03:10:57	03:34:20		02:44:53	02:38:58	02:37:37	02:33:25	02:21:38	02:01:47	02:12:46	02:12:02	02:08:48	01:40:36	01:39:43	01:43:05	07:21:31	06:20:59	06:00:50	05:27:15
	03:19:02	03:21:05		02:53:44	02:40:58	02:30:52	02:28:53	02:21:28	02:01:42	02:08:04	02:14:29	02:09:18	01:42:28	01:41:38	01:43:18	07:07:56	06:22:46	06:00:50	05:22:11
	03:22:08	03:38:19		03:05:04	02:45:45	02:34:22	02:31:23	02:23:23	02:17:21	02:15:36	02:18:00	02:16:41	01:40:02	01:39:39	01:44:28	07:07:41	06:28:06	05:50:20	05:25:07
	03:34:25	03:25:07		02:56:15	02:55:49	02:48:18	02:36:15	02:23:40	02:01:43	02:25:06	02:27:12	02:10:06	01:48:05	01:40:36	01:48:29	06:58:42	06:49:07	05:54:59	05:17:10
	03:16:58	03:39:35		03:02:37	02:47:32	02:40:12	02:28:40	02:23:40	02:07:04	02:10:55	02:16:11	02:16:35	01:41:37	01:42:03	01:39:46	07:14:36	06:30:41	05:53:50	05:08:21
	03:30:10	03:38:12		02:47:44	02:51:26	02:49:27	02:38:50	02:27:44	02:07:11	02:21:23	02:14:32	02:06:04	01:45:49	01:44:04	01:45:14	07:08:14	06:23:58	05:43:47	05:03:31
	03:21:10	03:37:35		03:02:26	02:47:11	02:39:35	02:35:12	02:29:18	01:56:49	02:16:41	02:21:20	02:10:00	01:44:06	01:40:26	01:37:29	07:03:55	06:29:09	05:52:34	05:22:45
	03:22:02	03:44:12		03:02:07	02:45:47	02:41:01	02:29:20	02:33:07	02:07:14	02:14:47	02:22:02	02:18:04	01:42:23	01:40:15	01:38:00	06:58:41	06:26:58	05:44:11	05:18:03
	03:31:00	03:46:14		03:04:00	02:50:25	02:38:29	02:40:27	02:27:47	02:10:58	02:19:07	02:24:20	02:16:54	01:44:24	01:43:57	01:39:19	07:07:11	06:14:43	05:45:16	05:24:58
	03:28:29	03:39:12		02:58:22	02:52:28	02:51:31	02:40:00	02:24:08	02:06:20	02:21:15	02:20:39	02:08:42	01:48:47	01:44:00	01:35:26	07:19:27	06:21:06	05:47:13	05:13:48
	03:22:24	03:38:21		02:52:20	02:49:14	02:43:45	02:35:02	02:26:40	02:05:08	02:16:32	02:16:47	02:09:14	01:44:47	01:40:35	01:35:30	07:15:18	06:17:33	05:46:23	05:14:29
	03:18:19	03:27:03		02:54:55	02:45:27	02:40:17	02:34:28	02:24:58	02:05:22	02:10:36	02:11:30	02:08:15	01:42:59	01:39:53	01:35:26	06:57:05		05:49:05	05:14:30
	03:18:52.976000	03:31:33.220000	1 day, 1:08:08.667000	02:56:43.049000	02:46:24.195000	02:41:02.122000	02:34:45.024000	02:27:55.122000	02:03:32.805000	02:16:43.585000	02:17:54.024000	02:11:56.366000	01:45:07.756000	01:41:16.902000	01:40:43.244000	06:59:30.122000	06:18:23.775000	05:34:08.976000	05:13:18.244000	09:51:57.150000	07:19:27.286000	07:14:57.286000
	Note, the times are subsampled… because it takes too much time to retrieve everything (even programmatically, because of per job dx describe query)
	chr=11/; for id in $(dx find jobs --user rwk --state "done" --tag "phase_caller_chr$chr" -n 41 --brief); do dx describe $id | grep Runtime | sed -n 's/.*Runtime: \(.*\))/\1/p'; done

## Sheet: Sheet3
Chromsome		Extraction time	Extraction cost £	Machine		Phase Calling mean job time	Batch size	Phase Calling Total cost £	Machine		Update BCF time	Update BCF cost £	Machine	Polished GTs	Rephased GTs
1		2d 2h 29m	12.9637	mem2_ssd1_v2_x8		3h 18m	1000 (201 jobs)	30.9866	mem3_ssd1_v2_x4		6d 20h 56m	12.8977	mem3_ssd2_v2_x2	24091134	6853032
2		2d 7h 33m	14.1578	mem2_ssd1_v2_x8		3h 31m	1000 (201 jobs)	24.4988	mem3_ssd1_v2_x4		7d 14h 0m	14.2321	mem3_ssd2_v2_x2	26551128	7562296
3		1d 23h 53m	1.264	mem2_ssd1_v2_x4		1d 0h 08m	10000 (21 jobs)	48.8238	mem3_ssd1_v2_x4		6d 10h 18m	12.0661	mem3_ssd2_v2_x2	22418352	6384423
4		1d 21h 18m	1.1961	mem2_ssd1_v2_x4		2h 56m	1000 (201 jobs)	18.8461	mem3_ssd1_v2_x4		6d 1h 45m	11.3981	mem3_ssd2_v2_x2	22162156	6300952
5		1d 21h 10m	3.84	mem2_ssd2_v2_x2		2h 46m	1000 (201 jobs)	15.0875	mem3_ssd1_v2_x4		5d 17h 24m	10.7449	mem3_ssd2_v2_x2	20393932	5804031
6		1d 14h 46m	5.0117	mem2_ssd1_v2_x4		2h 41m	1000 (201 jobs)	14.9169	mem3_ssd1_v2_x4		5d 9h 52m	10.1549	mem3_ssd2_v2_x2	19874045	5646899
7		1d 13h 15m	0.9832	mem2_ssd1_v2_x4		2h 34m	1000 (201 jobs)	23.2846	mem3_ssd1_v2_x4		5d 0h 37m	9.4325	mem3_ssd2_v2_x2	18731215	5325108
8		1d 12h 44m	0.9699	mem2_ssd1_v2_x4		2h 27m	1000 (201 jobs)	15.217	mem3_ssd1_v2_x4		4d 21h 52m	9.2173	mem3_ssd2_v2_x2	18421702	5205383
9		1d 4h 32m	0.7532	mem2_ssd1_v2_x4		2h 03m	1000 (201 jobs)	12.7395	mem3_ssd1_v2_x4		3d 18h 32m	7.0802	mem3_ssd2_v2_x2	14141432	4017758
10		1d 7h 27m	4.1065	mem2_ssd1_v2_x4		2h 16m	1000 (201 jobs)	24.4789	mem3_ssd1_v2_x4		4d 8h 27m	8.1675	mem3_ssd2_v2_x2	15767908	4485620
11		1d 7h 59m	4.2651	mem2_ssd1_v2_x4		2h 18m	1000 (201 jobs)	12.9409	mem3_ssd1_v2_x4		3d 16h 12m	29.0999	mem3_ssd1_v2_x8	15920276	4524464
12		1d 6h 57m	0.817	mem2_ssd1_v2_x4		2h 11m	1000 (201 jobs)	12.6597	mem3_ssd1_v2_x4		4d 4h 24m	7.8511	mem3_ssd2_v2_x2	14996981	4270943
13		22h 55m	3.0511	mem2_ssd1_v2_x4		1h 45m	1000 (201 jobs)	10.9669	mem3_ssd1_v2_x4		2d 16h 41m	5.9892	mem3_ssd3_x2	11182767	3184880
14		22h 32m	0.2973	mem2_ssd1_v2_x2		1h 41m	1000 (201 jobs)	9.7112	mem3_ssd1_v2_x4		2d 12h 13m	4.239	mem2_ssd2_v2_x2	10145499	2896824
15		20h 15m	0.2673	mem2_ssd1_v2_x2		1h 40m	1000 (201 jobs)	14.6675	mem3_ssd1_v2_x4		2d 14h 20m	4.8741	mem3_ssd2_v2_x2	9409439	2692894
16		22h 35m	0.2981	mem2_ssd1_v2_x2		6h 59m	5000 (41 jobs)	7.568	mem3_ssd1_v2_x4		2d 10h 30m	9.8162	mem3_ssd1_v2_x4	11134873	3158621
17		19h 31m	0.2575	mem2_ssd1_v2_x2		6h 18m	5000 (41 jobs)	8.6164	mem3_ssd1_v2_x4		2d 3h 40m	3.6374	mem2_ssd2_v2_x2	9012896	2588954
18		19h 24m	0.2561	mem2_ssd1_v2_x2		5h. 34m	5000 (41 jobs)	7.4432	mem3_ssd1_v2_x4		2d 1h 56m	1.3184	mem3_ssd1_v2_x4	8722535	2470276
19		15h 6m	0.1994	mem2_ssd1_v2_x2		5h 13m	5000 (41 jobs)	10.5389	mem3_ssd1_v2_x4		1d 14h 28m	1.0153	mem2_ssd1_v2_x4	7584077	2192483
20		15h 55m	0.2102	mem2_ssd1_v2_x2		9h 51m	10000 (21 jobs)	5.7503	mem3_ssd1_v2_x4		1d 18h 16m	2.9755	mem2_ssd2_v2_x2	7487360	2115721
21		8h 51m	0.1167	mem2_ssd1_v2_x2		7h 19m	10000 (21 jobs)	4.0606	mem3_ssd1_v2_x4		23h 47m	0.3139	mem2_ssd1_v2_x2	4689661	1419162
22		9h 19m	0.1228	mem2_ssd1_v2_x2		7h 14m	10000 (21 jobs)	4.0191	mem3_ssd1_v2_x4		1d 0h 28m	0.323	mem2_ssd1_v2_x2	4817461	1413612
			Total Extraction :	55.4047				Total Phase :	337.822			Total Update :	176.844
													Total cost £ :	570.071
S1 Table. Cost of the SAPPHIRE Phase Polishing pipeline on the 200k UK Biobank release. The cost for all three steps of the phase polishing pipeline for chromosomes 1-22 of the UK Biobank 200k release. The final number of polished genotypes (GTs) and rephased GTs is given for all chromosomes. Notes: Five-fold increases in cost are for jobs that were interrupted and had to be relaunched with highe…
