# Supplementary material for: Improving population scale statistical phasing with whole-genome sequencing data
Source: PLoS Genet. 2024 Jul 3;20(7):e1011092. doi: 10.1371/journal.pgen.1011092 (PMC11251608; doi:10.1371/journal.pgen.1011092)
Supplement: S1 Data — (ZIP) [file pgen.1011092.s006.zip]

Archive with 4 entries (4 files):
- chr20.size4Mb.txt
- __MACOSX/._chr20.size4Mb.txt
- figure_ser.R
- __MACOSX/._figure_ser.R
