# Supplementary material for: Improving population scale statistical phasing with whole-genome sequencing data
Source: PLoS Genet. 2024 Jul 3;20(7):e1011092. doi: 10.1371/journal.pgen.1011092 (PMC11251608; doi:10.1371/journal.pgen.1011092)
Supplement: S1 Data — (ZIP) [file pgen.1011092.s006.zip › chr20.size4Mb.txt]

chr20:12016862-15936931 chr20:12016862-15936931 chr20:11766860-16186937 chr20:12016862-15936931
chr20:15936935-19878738 chr20:15936935-19878738 chr20:15686932-20128744 chr20:15936935-19878738
chr20:19878749-23690686 chr20:19878749-23690686 chr20:19628749-23940686 chr20:19878749-23690686
chr20:23690689-29604954 chr20:23690689-29604954 chr20:23440688-29854953 chr20:23690689-29604954
chr20:29604956-33459732 chr20:29604956-33459732 chr20:29354954-33709746 chr20:29604956-33459732
chr20:33459734-37505746 chr20:33459734-37505746 chr20:33209734-37755751 chr20:33459734-37505746
chr20:37505749-41551423 chr20:37505749-41551423 chr20:37255734-41801423 chr20:37505749-41551423
chr20:4043152-7952602 chr20:4043152-7952602 chr20:3793152-8202604 chr20:4043152-7952602
chr20:41551424-45546623 chr20:41551424-45546623 chr20:41301424-45796623 chr20:41551424-45546623
chr20:45546636-49504423 chr20:45546636-49504423 chr20:45296627-49754422 chr20:45546636-49504423
chr20:49504425-53349713 chr20:49504425-53349713 chr20:49254423-53599712 chr20:49504425-53349713
chr20:53349714-57117595 chr20:53349714-57117595 chr20:53099714-57367594 chr20:53349714-57117595
chr20:57117596-60908683 chr20:57117596-60908683 chr20:56867597-61158685 chr20:57117596-60908683
chr20:60061-4043148 chr20:60061-4043148 chr20:60061-4293150 chr20:60061-4043148
chr20:60908687-64334127 chr20:60908687-64334127 chr20:60658672-64334127 chr20:60908687-64334127
chr20:7952603-12016861 chr20:7952603-12016861 chr20:7702567-12266861 chr20:7952603-12016861
