# Supplementary material for: Improving population scale statistical phasing with whole-genome sequencing data
Source: PLoS Genet. 2024 Jul 3;20(7):e1011092. doi: 10.1371/journal.pgen.1011092 (PMC11251608; doi:10.1371/journal.pgen.1011092)
Supplement: S1 Data — (ZIP) [file pgen.1011092.s006.zip › figure_ser.R]

###############################
# SCRIPT FOR FIGURES 2 and 10 #
###############################
# For this script to work download the supporting information files with data and extract them in the same directory as the script
# File list :
# S7_Data_shapeit5_benchmark.zip
# S8_Data_beagle_benchmark.zip
# S9_Data_shapeit5_sapphire_pp_benchmark.zip
# S10_Data_sapphire_maf_005_benchmark.zip
# S11_Data_sapphire_maf_001_benchmark.zip
# S12_Data_sapphire_maf_0002_benchmark.zip

library(tidyverse)

# Read table of chr20 positions in 4MB chunks
REG=read.table("chr20.size4Mb.txt", head=FALSE)
# Replace ":" to "_" because on some systems the files with ":" cause issues
REG=REG %>% mutate(V1 = str_replace(V1, ":", "_"))
REG=REG %>% mutate(V2 = str_replace(V2, ":", "_"))
REG=REG %>% mutate(V3 = str_replace(V3, ":", "_"))
REG=REG %>% mutate(V4 = str_replace(V4, ":", "_"))
# Bins for the Minor Allele Counts
BIN=c(0,1,5,10,20,50,100,200,500,1000,2000,5000,10000,20000,50000,100000, 100000000)
# Labels for the bins
lBIN=c("singleton","2-5","6-10","11-20","21-50","51-100","101-200","201-500","501-1k","1k-2k","2k-5k","5k-10k","10k-20k","20k-50k","50k-100k", "100k+")
nREG=length(REG)
nBIN=length(BIN)
options(scipen=999)

# Functions to extract information from the SHAPEIT5-Switch program output data

freqSER0 <- function (prefix, suffix, n) {
	A = rep(0, n)
	B = rep(0, n)
	C = 1:n
	for (r in 1:nrow(REG)) {
		fname=paste(prefix, REG$V4[r], suffix, sep="")
		DATA = read.table(fname, head=FALSE)
		cat (fname, "\n")		
		for (l in 1:nrow(DATA)) {
			A[DATA$V1[l]] = A[DATA$V1[l]] + DATA$V2[l]
			B[DATA$V1[l]] = B[DATA$V1[l]] + DATA$V3[l]
		}
	}
	bins=cut(C, breaks=BIN, labels=1:(nBIN-1))
	merged = cbind(A, B, bins)
	aggrE = as.vector(by(merged[, 1], merged[, 3], sum))
	aggrT = as.vector(by(merged[, 2], merged[, 3], sum))
	ser = aggrE*100/aggrT
	return (ser);
}

freqSER1 <- function (prefix, suffix, n) {
	A = rep(0, n)
	B = rep(0, n)
	C = 1:n
	for (r in 1:nrow(REG)) {
		fname=paste(prefix, REG$V3[r], suffix, sep="")
		DATA = read.table(fname, head=FALSE)
		cat (fname, "\n")
		for (l in 1:nrow(DATA)) {
			A[DATA$V1[l]] = A[DATA$V1[l]] + DATA$V2[l]
			B[DATA$V1[l]] = B[DATA$V1[l]] + DATA$V3[l]
		}
	}
	bins=cut(C, breaks=BIN, labels=1:(nBIN-1))
	merged = cbind(A, B, bins)
	aggrE = as.vector(by(merged[, 1], merged[, 3], sum))
	aggrT = as.vector(by(merged[, 2], merged[, 3], sum))
	ser = aggrE*100/aggrT
	return (ser);
}

#LOAD SER BETWEEN ALL VARIANTS

# Load Beagle data
prefix="beagle/ukb_c20_N147754_";
suffix=".frequency.switch.txt.gz"
BGLser0=freqSER0(prefix, suffix, 147754);

# Load ShapeIt5 data
prefix="shapeit5/ukb_c20_N147754_";
SHPser0=freqSER1(prefix, suffix, 147754);

# Load SHAPEIT5 + SAPPHIRE PP data
prefix="shapeit5_sapphire_pp/ukb_c20_N147754_";
SHPserPP=freqSER0(prefix, suffix, 147754);

# Load data for varying MAF
############################

# Beagle + SAPPHIRE MAF 0.005
prefix="sapphire_maf_005/ukb_bgl_N147754_";
BGLser005=freqSER0(prefix, suffix, 147754);

# Beagle + SAPPHIRE MAF 0.001
prefix="sapphire_maf_001/ukb_bgl_N147754_";
BGLser001=freqSER0(prefix, suffix, 147754);

# Beagle + SAPPHIRE MAF 0.0002
prefix="sapphire_maf_0002/ukb_bgl_N147754_";
BGLser0002=freqSER0(prefix, suffix, 147754);

# Shapeit5 + SAPPHIRE MAF 0.005
prefix="sapphire_maf_005/ukb_shp_N147754_";
SHPser005=freqSER0(prefix, suffix, 147754);

# Shapeit5 + SAPPHIRE MAF 0.001
prefix="sapphire_maf_001/ukb_shp_N147754_";
SHPser001=freqSER0(prefix, suffix, 147754);

# Shapeit5 + SAPPHIRE MAF 0.0002
prefix="sapphire_maf_0002/ukb_shp_N147754_";
SHPser0002=freqSER0(prefix, suffix, 147754);

# Set colors
beagle_color="#000000"
shapeit_color="#0095E0"
phase_polish_color="#5BDA69"
bs_color="#999999"
bs005_color="orangered3"
bs001_color=bs_color
bs0002_color="sienna1"
ss005_color="slateblue3"
ss001_color="slateblue2"
ss0002_color="slateblue1"

# Plot figure
#pdf(file = "Fig2.pdf", width = 12, height = 8)
setEPS()
postscript(file = "Fig2.eps", width = 12, height = 8)
ser_bin=c(0.1, 0.2,0.5,1.0,2.0,5.0,10.0,20.0,50.0)
plot(log10(BGLser0), type="n", pch=20, xlab="Minor Allele Count", ylab="Switch Error Rate [%]", col="black", lwd=2, xaxt='n', yaxt='n', ylim=log10(c(min(ser_bin),45)), main="UKB WGS - Phasing accuracy\nN=147,754")
abline(h=log10(ser_bin), col="lightgrey", lty=3)
abline(v=1:(nBIN-1), col="lightgrey", lty=3)
text(1:(nBIN-1), par("usr")[3], labels = lBIN, srt = 45, adj = c(1.1,1.1), xpd = TRUE) 
axis(2, at=log10(ser_bin), label=ser_bin, las=2)
points(log10(BGLser0), type="b", pch=20, col=beagle_color, lwd=2, xaxt='n', yaxt='n')
points(log10(BGLser001), type="b", pch=20, col=bs_color, lwd=2, xaxt='n', yaxt='n')
points(log10(SHPser0), type="b", pch=20, col=shapeit_color, lwd=2)
points(log10(SHPserPP), type="b", pch=20, col=phase_polish_color, lwd=2)
# Computed on all singletons that were phase polished
point <- c(2.9)
point_bs001 <- c(57 / 1423 * 100)
points(log10(point), type="b", pch=18, col=phase_polish_color, lwd=2)
points(log10(point_bs001), type="b", pch=18, col=bs_color, lwd=2)
text(1.3, 0.47, "*")
text(1.3, 0.6, "#")
legend_names <- c("Beagle5.4", "Beagle5.4 + SAPPHIRE", "Shapeit5", "Shapeit5 + SAPPHIRE")
legend("topright", title="Phasing Method", fill=c(beagle_color, bs_color, shapeit_color, phase_polish_color), legend=legend_names, lwd=2)

par(new = TRUE, fig = c(0.15, 0.55, 0.05, 0.55))

# Barplot
singletons_ser <- c(BGLser0[1], BGLser001[1], point_bs001, SHPser0[1], SHPserPP[1], point[1])
colors_ser <- c(beagle_color, bs_color, bs_color, shapeit_color, phase_polish_color, phase_polish_color)
barplot(singletons_ser, width = 0.5, col = colors_ser, ylab="\nSwitch Error Rate [%]", main = "\nSingletons")
rect(par("usr")[1],par("usr")[3]+.1,par("usr")[2],par("usr")[4],col = "white", border = NA)
abline(h=c(10,20,30,40,50), lty=3)
abline(h=c(5,15,25,35,45), lty=3)
barplot(singletons_ser, width = 0.5, col = colors_ser, ylab="Switch Error Rate [%]", add = TRUE, bg = "blue")
text(3.5, 6.8, "*")
text(1.7, 6.8, "#")

dev.off()

point_bs005 <- c(73 / 1440 * 100)
point_bs001 <- c(57 / 1423 * 100)
point_bs0002 <- c(42 / 1406 * 100)
point_ss005 <- c(74 / 1438 * 100)
point_ss001 <- c(54 / 1425 * 100)
point_ss0002 <- c(41 / 1408 * 100)
# Percentage of singletons phase polished
singletons_ss005 <- 37.86203
singletons_ss001 <- 37.77837
singletons_ss0002 <- 37.14663
singletons_bs005 <- 37.8748
singletons_bs001 <- 37.76539
singletons_bs0002 <- 37.14663
singletons_sspp <- 42.7157

# Plot figure
#pdf(file = "Fig10.pdf", width = 12, height = 8)
setEPS()
postscript(file = "Fig10.eps", width = 12, height = 8)
ser_bin=c(0.1, 0.2,0.5,1.0,2.0,5.0,10.0,20.0,50.0)
plot(log10(BGLser0), type="n", pch=20, xlab="Minor Allele Count", ylab="Switch Error Rate [%]", col="black", lwd=2, xaxt='n', yaxt='n', ylim=log10(c(min(ser_bin),45)), main="UKB WGS - Phasing accuracy\nN=147,754")
abline(h=log10(ser_bin), col="lightgrey", lty=3)
abline(v=1:(nBIN-1), col="lightgrey", lty=3)
text(1:(nBIN-1), par("usr")[3], labels = lBIN, srt = 45, adj = c(1.1,1.1), xpd = TRUE) 
axis(2, at=log10(ser_bin), label=ser_bin, las=2)
points(log10(BGLser0), type="b", pch=20, col=beagle_color, lwd=2, xaxt='n', yaxt='n')
points(log10(SHPser0), type="b", pch=20, col=shapeit_color, lwd=2)
points(log10(BGLser005), type="b", pch=20, col=bs005_color, lwd=2, xaxt='n', yaxt='n')
points(log10(BGLser001), type="b", pch=20, col=bs001_color, lwd=2, xaxt='n', yaxt='n')
points(log10(BGLser0002), type="b", pch=20, col=bs0002_color, lwd=2, xaxt='n', yaxt='n')
points(log10(SHPser005), type="b", pch=20, col=ss005_color, lwd=2, xaxt='n', yaxt='n')
points(log10(SHPser001), type="b", pch=20, col=ss001_color, lwd=2, xaxt='n', yaxt='n')
points(log10(SHPser0002), type="b", pch=20, col=ss0002_color, lwd=2, xaxt='n', yaxt='n')
points(log10(SHPserPP), type="b", pch=20, col=phase_polish_color, lwd=2)
points(log10(point_bs005), type="b", pch=18, col=bs005_color, lwd=2)
points(log10(point_bs001), type="b", pch=18, col=bs001_color, lwd=2)
points(log10(point_bs0002), type="b", pch=18, col=bs0002_color, lwd=2)
points(log10(point_ss005), type="b", pch=18, col=ss005_color, lwd=2)
points(log10(point_ss001), type="b", pch=18, col=ss001_color, lwd=2)
points(log10(point_ss0002), type="b", pch=18, col=ss0002_color, lwd=2)
points(log10(point), type="b", pch=18, col=phase_polish_color, lwd=2)
text(1.3, 0.55, "*", cex = 1.5)
legend_names <- c("Beagle5.4", "Beagle5.4 + SAPPHIRE MAF 0.005", "Beagle5.4 + SAPPHIRE MAF 0.001", "Beagle5.4 + SAPPHIRE MAF 0.0002", "Shapeit5", "Shapeit5 + SAPPHIRE MAF 0.005", "Shapeit5 + SAPPHIRE MAF 0.001", "Shapeit5 + SAPPHIRE MAF 0.0002", "Shapeit5 + SAPPHIRE PP")
legend("topright", title="Phasing Method", fill=c(beagle_color, bs005_color, bs001_color, bs0002_color, shapeit_color, ss005_color, ss001_color, ss0002_color, phase_polish_color), legend=legend_names, lwd=2)

par(new = TRUE, fig = c(0.15, 0.55, 0.05, 0.55))

# Barplot
singletons_ser <- c(BGLser0[1], BGLser005[1], point_bs005, BGLser001[1], point_bs001[1], BGLser0002[1], point_bs0002, SHPser0[1], SHPser005[1], point_ss005, SHPser001[1], point_ss001, SHPser0002[1], point_ss0002, SHPserPP[1], point[1])
singletons_percent <- c("100%", "100%", sprintf("%.0f%%", singletons_bs005), "100%", sprintf("%.0f%%", singletons_bs001), "100%", sprintf("%.0f%%", singletons_bs0002), "100%", "100%", sprintf("%.0f%%", singletons_ss005), "100%", sprintf("%.0f%%", singletons_ss001), "100%", sprintf("%.0f%%", singletons_ss0002), "100%", sprintf("%.0f%%", singletons_sspp))
singletons_pir <- c("", "", "*", "", "*", "", "*", "", "", "*", "", "*", "", "*", "", "*")
colors_ser <- c(beagle_color, bs005_color, bs005_color, bs001_color, bs001_color, bs0002_color, bs0002_color, shapeit_color, ss005_color, ss005_color , ss001_color, ss001_color, ss0002_color, ss0002_color, phase_polish_color, phase_polish_color)
barplot(singletons_ser, width = 0.5, col = colors_ser, ylab="\nSwitch Error Rate [%]", main = "\nSingletons")
text((0:15)/1.67+0.5, par("usr")[3], labels = singletons_percent, srt = 45, xpd = TRUE, adj = c(1,1), cex = 0.5)
text((0:15)/1.67+0.5, par("usr")[3] + 8, labels = singletons_pir, xpd = TRUE, adj = c(1,1))
#text(10.55, -2.55, "of singletons", xpd = TRUE, cex = 0.6)
text(10, -2.55, "of all", xpd = TRUE, cex = 0.6)
abline(h=c(10,20,30,40,50), lty=3)
abline(h=c(5,15,25,35,45), lty=3)
barplot(singletons_ser, width = 0.5, col = colors_ser, ylab="Switch Error Rate [%]", add = TRUE, bg = "blue")

dev.off()
