# Supplementary material for: Improving population scale statistical phasing with whole-genome sequencing data
Source: PLoS Genet. 2024 Jul 3;20(7):e1011092. doi: 10.1371/journal.pgen.1011092 (PMC11251608; doi:10.1371/journal.pgen.1011092)
Supplement: S2 Data — (ZIP) [file pgen.1011092.s007.zip]

Archive with 35 entries (34 files):
- shapeit5/
- shapeit5/ukb_c20_N147754_chr20_19628749-23940686.frequency.switch.txt.gz
- __MACOSX/shapeit5/._ukb_c20_N147754_chr20_19628749-23940686.frequency.switch.txt.gz
- shapeit5/ukb_c20_N147754_chr20_60658672-64334127.frequency.switch.txt.gz
- __MACOSX/shapeit5/._ukb_c20_N147754_chr20_60658672-64334127.frequency.switch.txt.gz
- shapeit5/.DS_Store
- __MACOSX/shapeit5/._.DS_Store
- shapeit5/ukb_c20_N147754_chr20_29354954-33709746.frequency.switch.txt.gz
- __MACOSX/shapeit5/._ukb_c20_N147754_chr20_29354954-33709746.frequency.switch.txt.gz
- shapeit5/ukb_c20_N147754_chr20_41301424-45796623.frequency.switch.txt.gz
- __MACOSX/shapeit5/._ukb_c20_N147754_chr20_41301424-45796623.frequency.switch.txt.gz
- shapeit5/ukb_c20_N147754_chr20_15686932-20128744.frequency.switch.txt.gz
- __MACOSX/shapeit5/._ukb_c20_N147754_chr20_15686932-20128744.frequency.switch.txt.gz
- shapeit5/ukb_c20_N147754_chr20_53099714-57367594.frequency.switch.txt.gz
- __MACOSX/shapeit5/._ukb_c20_N147754_chr20_53099714-57367594.frequency.switch.txt.gz
- shapeit5/ukb_c20_N147754_chr20_37255734-41801423.frequency.switch.txt.gz
- __MACOSX/shapeit5/._ukb_c20_N147754_chr20_37255734-41801423.frequency.switch.txt.gz
- shapeit5/ukb_c20_N147754_chr20_23440688-29854953.frequency.switch.txt.gz
- __MACOSX/shapeit5/._ukb_c20_N147754_chr20_23440688-29854953.frequency.switch.txt.gz
- shapeit5/ukb_c20_N147754_chr20_11766860-16186937.frequency.switch.txt.gz
- __MACOSX/shapeit5/._ukb_c20_N147754_chr20_11766860-16186937.frequency.switch.txt.gz
- shapeit5/ukb_c20_N147754_chr20_45296627-49754422.frequency.switch.txt.gz
- __MACOSX/shapeit5/._ukb_c20_N147754_chr20_45296627-49754422.frequency.switch.txt.gz
- shapeit5/ukb_c20_N147754_chr20_49254423-53599712.frequency.switch.txt.gz
- __MACOSX/shapeit5/._ukb_c20_N147754_chr20_49254423-53599712.frequency.switch.txt.gz
- shapeit5/ukb_c20_N147754_chr20_56867597-61158685.frequency.switch.txt.gz
- __MACOSX/shapeit5/._ukb_c20_N147754_chr20_56867597-61158685.frequency.switch.txt.gz
- shapeit5/ukb_c20_N147754_chr20_33209734-37755751.frequency.switch.txt.gz
- __MACOSX/shapeit5/._ukb_c20_N147754_chr20_33209734-37755751.frequency.switch.txt.gz
- shapeit5/ukb_c20_N147754_chr20_60061-4293150.frequency.switch.txt.gz
- __MACOSX/shapeit5/._ukb_c20_N147754_chr20_60061-4293150.frequency.switch.txt.gz
- shapeit5/ukb_c20_N147754_chr20_7702567-12266861.frequency.switch.txt.gz
- __MACOSX/shapeit5/._ukb_c20_N147754_chr20_7702567-12266861.frequency.switch.txt.gz
- shapeit5/ukb_c20_N147754_chr20_3793152-8202604.frequency.switch.txt.gz
- __MACOSX/shapeit5/._ukb_c20_N147754_chr20_3793152-8202604.frequency.switch.txt.gz
