# Supplementary material for: Improving population scale statistical phasing with whole-genome sequencing data
Source: PLoS Genet. 2024 Jul 3;20(7):e1011092. doi: 10.1371/journal.pgen.1011092 (PMC11251608; doi:10.1371/journal.pgen.1011092)
Supplement: S3 Data — (ZIP) [file pgen.1011092.s008.zip]

Archive with 35 entries (34 files):
- beagle/
- beagle/ukb_c20_N147754_chr20_15936935-19878738.frequency.switch.txt.gz
- __MACOSX/beagle/._ukb_c20_N147754_chr20_15936935-19878738.frequency.switch.txt.gz
- beagle/ukb_c20_N147754_chr20_19878749-23690686.frequency.switch.txt.gz
- __MACOSX/beagle/._ukb_c20_N147754_chr20_19878749-23690686.frequency.switch.txt.gz
- beagle/.DS_Store
- __MACOSX/beagle/._.DS_Store
- beagle/ukb_c20_N147754_chr20_41551424-45546623.frequency.switch.txt.gz
- __MACOSX/beagle/._ukb_c20_N147754_chr20_41551424-45546623.frequency.switch.txt.gz
- beagle/ukb_c20_N147754_chr20_45546636-49504423.frequency.switch.txt.gz
- __MACOSX/beagle/._ukb_c20_N147754_chr20_45546636-49504423.frequency.switch.txt.gz
- beagle/ukb_c20_N147754_chr20_29604956-33459732.frequency.switch.txt.gz
- __MACOSX/beagle/._ukb_c20_N147754_chr20_29604956-33459732.frequency.switch.txt.gz
- beagle/ukb_c20_N147754_chr20_37505749-41551423.frequency.switch.txt.gz
- __MACOSX/beagle/._ukb_c20_N147754_chr20_37505749-41551423.frequency.switch.txt.gz
- beagle/ukb_c20_N147754_chr20_60061-4043148.frequency.switch.txt.gz
- __MACOSX/beagle/._ukb_c20_N147754_chr20_60061-4043148.frequency.switch.txt.gz
- beagle/ukb_c20_N147754_chr20_49504425-53349713.frequency.switch.txt.gz
- __MACOSX/beagle/._ukb_c20_N147754_chr20_49504425-53349713.frequency.switch.txt.gz
- beagle/ukb_c20_N147754_chr20_12016862-15936931.frequency.switch.txt.gz
- __MACOSX/beagle/._ukb_c20_N147754_chr20_12016862-15936931.frequency.switch.txt.gz
- beagle/ukb_c20_N147754_chr20_33459734-37505746.frequency.switch.txt.gz
- __MACOSX/beagle/._ukb_c20_N147754_chr20_33459734-37505746.frequency.switch.txt.gz
- beagle/ukb_c20_N147754_chr20_57117596-60908683.frequency.switch.txt.gz
- __MACOSX/beagle/._ukb_c20_N147754_chr20_57117596-60908683.frequency.switch.txt.gz
- beagle/ukb_c20_N147754_chr20_23690689-29604954.frequency.switch.txt.gz
- __MACOSX/beagle/._ukb_c20_N147754_chr20_23690689-29604954.frequency.switch.txt.gz
- beagle/ukb_c20_N147754_chr20_53349714-57117595.frequency.switch.txt.gz
- __MACOSX/beagle/._ukb_c20_N147754_chr20_53349714-57117595.frequency.switch.txt.gz
- beagle/ukb_c20_N147754_chr20_7952603-12016861.frequency.switch.txt.gz
- __MACOSX/beagle/._ukb_c20_N147754_chr20_7952603-12016861.frequency.switch.txt.gz
- beagle/ukb_c20_N147754_chr20_4043152-7952602.frequency.switch.txt.gz
- __MACOSX/beagle/._ukb_c20_N147754_chr20_4043152-7952602.frequency.switch.txt.gz
- beagle/ukb_c20_N147754_chr20_60908687-64334127.frequency.switch.txt.gz
- __MACOSX/beagle/._ukb_c20_N147754_chr20_60908687-64334127.frequency.switch.txt.gz
