# Supplementary material for: Improving population scale statistical phasing with whole-genome sequencing data
Source: PLoS Genet. 2024 Jul 3;20(7):e1011092. doi: 10.1371/journal.pgen.1011092 (PMC11251608; doi:10.1371/journal.pgen.1011092)
Supplement: S8 Data — (ZIP) [file pgen.1011092.s013.zip]

Archive with 4 entries (4 files):
- parental_analysis.R
- trios_ac1.csv
- trios_age.csv
- trios.ped
