# Supplementary material for: Improving population scale statistical phasing with whole-genome sequencing data
Source: PLoS Genet. 2024 Jul 3;20(7):e1011092. doi: 10.1371/journal.pgen.1011092 (PMC11251608; doi:10.1371/journal.pgen.1011092)
Supplement: S8 Data — (ZIP) [file pgen.1011092.s013.zip › parental_analysis.R]

##############################
# SCRIPT FOR FIGURES 3 and 4 #
##############################
library(dplyr)
library(ggplot2)
library(reshape2)
library(ggpubr)
library(gridExtra)

# Read data for all 93 trios
df=read.csv("trios_ac1.csv")

paternal_color = "#7CA2FF"
maternal_color = "#EB8577"

# Get the paternal and maternal De-Novo Mutations according to SHAPEIT5 (switched means SAPPHIRE did switch the GT, so we revert it here)
dnms_s5<-df %>% group_by(Sample.name) %>% summarize(pat_dnms = sum((Switched == 0 & GT=="1|0") | (Switched == 1 & GT=="0|1")),
                                                    mat_dnms = sum((Switched == 0 & GT=="0|1") | (Switched == 1 & GT=="1|0")))

# Get the paternal and maternal De-Novo Mutations validated by SAPPHIRE (by sequencing Phase Informative Reads (PIRs) without PIRs we cannot be sure about the haplotype for the De-Novo mutation,
# as it is de-novo it does not appear in either of the parental genome, so we need a common variant that appears in only one of the parents to know the haplotype.
dnms_s5_pir<-df %>% group_by(Sample.name) %>% summarize(pat_dnms = sum(Num.PIR > 0 & ((Switched == 0 & GT=="1|0") | (Switched == 1 & GT=="0|1"))),
                                                        mat_dnms = sum(Num.PIR > 0 & ((Switched == 0 & GT=="0|1") | (Switched == 1 & GT=="1|0"))))

# SAPPHIRE Get the paternal, maternal De-Novo Mutations that are validated by reads, and put the others "other" (not sure)
dnms<-df %>% group_by(Sample.name) %>% summarize(pat_dnms = sum(Num.PIR > 0 & GT=="1|0"), mat_dnms = sum(Num.PIR > 0 & GT=="0|1"), other_dnms = sum(Num.PIR==0))

# Remove sample names column
dnms_data=dnms%>% select(-c(Sample.name))
# Melt the data
dnms_long=melt(dnms_data)

# Median ratios

# Compute medians for SAPPHIRE
median(dnms$pat_dnms)
median(dnms$mat_dnms)

# Shapeit5 (validated by PIRs), without the reads, the phase is uncertain, because they are de-novo !
median(dnms_s5_pir$pat_dnms)
median(dnms_s5_pir$mat_dnms)

# Shapeit5 alone, without confirmation of the reads
median(dnms_s5$pat_dnms)
median(dnms_s5$mat_dnms)

# Wilcoxon test betwween pat mat
dnms_long_matpat=dnms_long %>% filter(variable != "other_dnms")
res_wcox=wilcox.test(value ~ variable, data = dnms_long_matpat)
res_wcox$p.value

compare_means(value ~ variable, data = dnms_long_matpat)

# Note : SHAPEIT5 outputs allele 0 as the paternal allele and allele 1 as the maternal allele

mat_pat_compare = list(c("pat_dnms", "mat_dnms"))

############
# FIGURE 3 #
############

# Boxplot SHAPEIT5 + SAPPHIRE
ggplot(dnms_long, aes(factor(variable), value)) + 
  geom_boxplot(fill="slateblue", alpha=0.2) +
  geom_jitter(aes(factor(variable), value, colour=factor(variable)), size=0.5, alpha=0.9) +
  stat_compare_means(comparisons = mat_pat_compare, method = "wilcox.test", label = "p", label.y = 25) +
  labs(x = "Phase of DNMs") +
  labs(y = "Number phased DNMs per proband") +
  scale_x_discrete(labels=c("Paternal","Maternal","Uncertain phase")) +
  scale_color_manual(values=c(paternal_color, maternal_color, "#888888")) +
  theme_bw() +
  theme(#axis.title.x = element_blank(),
    legend.position = "none")
ggsave("Fig3.eps", device = "eps", width = 20.32, height = 20.32, units = "cm")
ggsave("Fig3.pdf", device = "pdf", width = 20.32, height = 20.32, units = "cm")

# Add N and p-value in paper (Wilcoxon test)

# Boxplot SHAPEIT5 Alone
dnms_data_s5=dnms_s5_pir%>% select(-c(Sample.name))
dnms_long_s5=melt(dnms_data_s5)
ggplot(dnms_long_s5, aes(factor(variable), value)) + 
  geom_boxplot(fill="slateblue", alpha=0.2) +
  geom_jitter(aes(factor(variable), value, colour=factor(variable)), size=0.5, alpha=0.9) +
  stat_compare_means(comparisons = mat_pat_compare, method = "wilcox.test", label = "p", label.y = 25) +
  labs(x = "Phase of DNMs") +
  labs(y = "Number phased DNMs per proband") +
  scale_x_discrete(labels=c("Paternal","Maternal","Uncertain phase")) +
  scale_color_manual(values=c(paternal_color, maternal_color, "#888888")) +
  theme_bw() +
  theme(#axis.title.x = element_blank(),
    legend.position = "none")

# Read the ages
age = read.table(file = "trios_age.csv", sep = ',', header = TRUE)

# Ped
ped=read.table(file = "trios.ped", sep = '\t', header = FALSE)
colnames(ped)=c("id", "father", "mother")

# Generate Pedigree With Ages
ped_with_age=merge(ped, age, by = "id", all.x = TRUE)
ped_with_age2=merge(ped_with_age, age, by.x = "father", by.y = "id", all.x = TRUE)
colnames(ped_with_age2)[grep("age.x", colnames(ped_with_age2))] <- "age"
colnames(ped_with_age2)[grep("age.y", colnames(ped_with_age2))] <- "father.age"
ped_with_age2=merge(ped_with_age2, age, by.x = "mother", by.y = "id", all.x = TRUE)
colnames(ped_with_age2)[grep("age.x", colnames(ped_with_age2))] <- "age"
colnames(ped_with_age2)[grep("age.y", colnames(ped_with_age2))] <- "mother.age"
# Ages of parents at birth
ped_with_age2$father.ageb=ped_with_age2$father.age-ped_with_age2$age
ped_with_age2$mother.ageb=ped_with_age2$mother.age-ped_with_age2$age

#######################
# SHAPEIT5 + SAPPHIRE #
#######################
dnms_age=merge(ped_with_age2, dnms, by.x = "id", by.y = "Sample.name", all.x = TRUE)

# Father p-value
s5s_reg <- lm(dnms_age$pat_dnms ~ dnms_age$father.ageb)
summary(s5s_reg)
cor.test(dnms_age$pat_dnms, dnms_age$father.ageb, method = "pearson")

# Mother p-value
s5s_regm <- lm(dnms_age$mat_dnms ~ dnms_age$mother.ageb)
summary(s5s_regm)
cor.test(dnms_age$mat_dnms, dnms_age$mother.ageb, method = "pearson")

ggp <- ggplot() +           
  geom_jitter(data = dnms_age, aes(father.ageb, pat_dnms, colour = "Paternal"), width = 0.25, height = 0) +
  geom_jitter(data = dnms_age, aes(mother.ageb, mat_dnms, colour = "Maternal"), width = 0.25, height = 0) +
  stat_smooth(data = dnms_age, aes(father.ageb, pat_dnms),
              method = "lm",
              formula = y ~ x,
              geom = "smooth",
              color = paternal_color,
              size = 0.5) +
  stat_smooth(data = dnms_age, aes(mother.ageb, mat_dnms),
              method = "lm",
              formula = y ~ x,
              geom = "smooth",
              color = maternal_color,
              size = 0.5) +
  labs(x = "Age of parent at conception [yr]") +
  labs(y = "Number of phased DNMs per proband") +
  scale_color_manual(name = "Phase", values = c("Paternal" = paternal_color, "Maternal" = maternal_color)) +
  scale_y_continuous(breaks=seq(0,30,4), limits = c(0,26)) +
  scale_x_continuous(breaks=seq(10,30,2)) +
  theme_bw() +
  theme(
    legend.position = c(.2, .95),
    legend.justification = c("right", "top"),
    legend.box.just = "right",
    legend.margin = margin(6, 6, 6, 6)
  )
ggp

##################
# SHAPEIT5 Alone #
##################
dnms_age_s5=merge(ped_with_age2, dnms_s5_pir, by.x = "id", by.y = "Sample.name", all.x = TRUE)

# Father p-value
s5_reg <- lm(dnms_age_s5$pat_dnms ~ dnms_age_s5$father.ageb)
summary(s5_reg)
cor.test(dnms_age_s5$pat_dnms, dnms_age_s5$father.ageb, method = "pearson")

# Mother p-value
s5_regm <- lm(dnms_age_s5$mat_dnms ~ dnms_age_s5$mother.ageb)
summary(s5_regm)
cor.test(dnms_age_s5$mat_dnms, dnms_age_s5$mother.ageb, method = "pearson")

ggp_s5 <- ggplot() +           
  geom_jitter(data = dnms_age_s5, aes(father.ageb, pat_dnms, colour = "Paternal"), width = 0.25, height = 0) +
  geom_jitter(data = dnms_age_s5, aes(mother.ageb, mat_dnms, colour = "Maternal"), width = 0.25, height = 0) +
  stat_smooth(data = dnms_age_s5, aes(father.ageb, pat_dnms),
              method = "lm",
              formula = y ~ x,
              geom = "smooth",
              color = paternal_color,
              size = 0.5) +
  stat_smooth(data = dnms_age_s5, aes(mother.ageb, mat_dnms),
              method = "lm",
              formula = y ~ x,
              geom = "smooth",
              color = maternal_color,
              size = 0.5) +
  labs(x = "Age of parent at conception [yr]") +
  labs(y = "Number of phased DNMs per proband") +
  scale_color_manual(name = "Phase", values = c("Paternal" = paternal_color, "Maternal" = maternal_color)) +
  scale_y_continuous(breaks=seq(0,30,4), limits = c(0,26)) +
  scale_x_continuous(breaks=seq(10,30,2)) +
  theme_bw() +
  theme(
    legend.position = c(.2, .95),
    legend.justification = c("right", "top"),
    legend.box.just = "right",
    legend.margin = margin(6, 6, 6, 6)
  )
ggp_s5

# Remove other DNMs to be able to merge with other data frame
dnms_age_sapphire <- dnms_age[,!(names(dnms_age) %in% c("other_dnms"))]
# Add labels
dnms_age_s5$software <- "Shapeit5"
dnms_age_sapphire$software <- "Shapeit5 + SAPPHIRE"

# Merge data frames for dual plot with facet wrap
dnms_age_dual = merge(x = dnms_age_s5, y = dnms_age_sapphire, all = TRUE)

############
# Figure 4 #
############
ggp_dual <- ggplot() +
  geom_jitter(data = dnms_age_dual, aes(father.ageb, pat_dnms, colour = "Paternal"), width = 0.25, height = 0) +
  geom_jitter(data = dnms_age_dual, aes(mother.ageb, mat_dnms, colour = "Maternal"), width = 0.25, height = 0) +
  stat_smooth(data = dnms_age_dual, aes(father.ageb, pat_dnms),
              method = "lm",
              formula = y ~ x,
              geom = "smooth",
              color = paternal_color,
              size = 0.5) +
  stat_smooth(data = dnms_age_dual, aes(mother.ageb, mat_dnms),
              method = "lm",
              formula = y ~ x,
              geom = "smooth",
              color = maternal_color,
              size = 0.5) +
  labs(x = "Age of parent at conception [yr]") +
  labs(y = "Number of phased DNMs per proband") +
  scale_color_manual(name = "Phase", values = c("Paternal" = paternal_color, "Maternal" = maternal_color)) +
  scale_y_continuous(breaks=seq(0,30,4), limits = c(0,26)) +
  scale_x_continuous(breaks=seq(10,30,2)) +
  facet_wrap(~software) +
  theme_bw() +
  theme(
    legend.position = c(.2, .95),
    legend.justification = c("right", "top"),
    legend.box.just = "right",
    legend.margin = margin(6, 6, 6, 6)
  )

ggp_dual + geom_text(data = data.frame(x = 27.5, y = 10.5, colour = "Paternal", software = "Shapeit5"), aes(x = x, y = y), label = sprintf("y = %.03fx + %.03f", s5_reg$coefficients[2], s5_reg$coefficients[1]), size=3, color = paternal_color) +
  geom_text(data = data.frame(x = 27.3, y = 3.5, colour = "Maternal", software = "Shapeit5"), aes(x = x, y = y), label = sprintf("y = %.03fx + %.03f", s5_regm$coefficients[2], s5_regm$coefficients[1]), size=3, color = maternal_color) +
  geom_text(data = data.frame(x = 19, y = 10.5, colour = "Paternal", software = "Shapeit5 + SAPPHIRE"), aes(x = x, y = y), label = sprintf("y = %.03fx + %.03f", s5s_reg$coefficients[2], s5s_reg$coefficients[1]), size=3, color = paternal_color) +
  geom_text(data = data.frame(x = 27.3, y = 3.5, colour = "Maternal", software = "Shapeit5 + SAPPHIRE"), aes(x = x, y = y), label = sprintf("y = %.03fx + %.03f", s5s_regm$coefficients[2], s5s_regm$coefficients[1]), size=3, color = maternal_color)

ggsave("Fig4.eps", device = "eps", width = 20.32, height = 20.32, units = "cm")
ggsave("Fig4.pdf", device = "pdf", width = 20.32, height = 20.32, units = "cm")
