# Supplementary material for: Improving population scale statistical phasing with whole-genome sequencing data
Source: PLoS Genet. 2024 Jul 3;20(7):e1011092. doi: 10.1371/journal.pgen.1011092 (PMC11251608; doi:10.1371/journal.pgen.1011092)
Supplement: S8 Data — (ZIP) [file pgen.1011092.s013.zip › trios_ac1.csv]

Sample name	PP	Switched	Num PIR	is SNP	AC	GT
1023477	0.5	0	0	1	1	1|0
1023477	0.5	1	9	1	1	1|0
1023477	0.5	1	3	1	1	0|1
1023477	0.5	0	0	1	1	1|0
1023477	0.5	0	7	1	1	1|0
1023477	0.5	0	10	1	1	0|1
1023477	0.5	0	0	1	1	1|0
1023477	0.5	1	11	1	1	0|1
1023477	0.5	0	0	1	1	1|0
1023477	0.5	0	0	1	1	0|1
1023477	0.5	0	0	1	1	1|0
1023477	0.5	0	36	1	1	1|0
1023477	0.5	1	8	1	1	0|1
1023477	0.5	0	0	1	1	1|0
1023477	0.5	0	0	1	1	1|0
1023477	0.5	0	6	1	1	1|0
1023477	0.5	0	40	1	1	1|0
1023477	0.5	0	8	1	1	1|0
1023477	0.5	1	5	1	1	1|0
1023477	0.5	0	0	1	1	1|0
1023477	0.5	0	7	1	1	1|0
1023477	0.5	0	0	1	1	1|0
1023477	0.5	0	0	1	1	1|0
1023477	0.5	0	1	1	1	1|0
1023477	0.5	0	0	1	1	1|0
1023477	0.5	0	9	1	1	1|0
1023477	0.5	0	26	1	1	1|0
1023477	0.5	0	0	1	1	1|0
1023477	0.5	1	2	1	1	0|1
1023477	0.5	0	6	1	1	1|0
1023477	0.5	0	0	1	1	1|0
1023477	0.5	0	0	1	1	1|0
1023477	0.5	0	4	1	1	1|0
1023477	0.5	0	10	1	1	1|0
1073601	0.5	0	0	1	1	0|1
1073601	0.5	0	0	1	1	0|1
1073601	0.5	0	0	1	1	1|0
1073601	0.5	1	9	1	1	1|0
1073601	0.5	0	0	1	1	0|1
1073601	0.5	0	5	1	1	1|0
1073601	0.5	0	0	1	1	1|0
1073601	0.5	0	0	1	1	1|0
1073601	0.5	0	0	1	1	1|0
1073601	0.5	0	0	1	1	0|1
1073601	0.5	0	0	1	1	0|1
1073601	0.5	0	0	1	1	0|1
1073601	0.5	0	0	1	1	0|1
1073601	0.5	0	0	1	1	1|0
1073601	0.5	0	0	1	1	0|1
1073601	0.5	0	14	1	1	1|0
1073601	0.5	0	2	1	1	1|0
1073601	0.5	0	0	1	1	1|0
1073601	0.5	0	6	1	1	0|1
1073601	0.5	0	9	1	1	1|0
1073601	0.5	0	4	1	1	1|0
1073601	0.5	0	0	1	1	1|0
1073601	0.5	0	0	1	1	0|1
1073601	0.5	1	7	1	1	1|0
1073601	0.5	0	69	1	1	1|0
1073601	0.5	0	4	1	1	1|0
1073601	0.5	0	0	1	1	0|1
1073601	0.5	0	0	0	1	0|1
1073601	0.5	0	38	1	1	1|0
1073601	0.5	0	0	0	1	1|0
1073601	0.5	0	0	0	1	0|1
1073601	0.5	0	0	1	1	1|0
1073601	0.5	0	1	1	1	1|0
1073601	0.5	0	0	1	1	1|0
1073601	0.5	0	0	1	1	1|0
1073601	0.5	0	1	1	1	1|0
1073601	0.5	0	0	1	1	0|1
1073601	0.5	0	0	1	1	1|0
1073601	0.5	0	18	1	1	0|1
1073601	0.5	0	38	1	1	1|0
1073601	0.5	0	0	1	1	0|1
1073601	0.5	0	9	1	1	1|0
1073601	0.5	0	0	1	1	0|1
1073601	0.5	0	0	1	1	1|0
1073601	0.5	0	0	1	1	1|0
1073601	0.5	0	29	1	1	1|0
1073601	0.5	0	0	1	1	0|1
1073601	0.5	0	0	1	1	1|0
1073601	0.5	0	0	1	1	1|0
1073601	0.5	0	0	1	1	1|0
1073601	0.5	0	0	1	1	1|0
1073601	0.5	0	0	1	1	1|0
1073601	0.5	0	0	1	1	0|1
1073601	0.5	1	39	1	1	1|0
1073601	0.5	0	3	1	1	1|0
1073601	0.5	0	18	1	1	1|0
1073601	0.5	1	12	1	1	1|0
1073601	0.5	0	0	1	1	0|1
1073601	0.5	0	0	1	1	1|0
1102733	0.5	0	0	1	1	0|1
1102733	0.5	0	0	1	1	0|1
1102733	0.5	0	7	1	1	1|0
1102733	0.5	0	0	0	1	1|0
1102733	0.5	0	0	1	1	1|0
1102733	0.5	1	11	1	1	1|0
1102733	0.5	0	57	1	1	1|0
1102733	0.5	0	0	1	1	0|1
1102733	0.5	0	0	1	1	0|1
1102733	0.5	0	0	1	1	1|0
1102733	0.5	0	0	1	1	1|0
1102733	0.5	1	29	1	1	0|1
1102733	0.5	1	18	1	1	0|1
1102733	0.5	0	0	1	1	0|1
1102733	0.5	0	0	0	1	1|0
1102733	0.5	0	0	1	1	1|0
1102733	0.5	0	0	1	1	0|1
1102733	0.5	1	3	1	1	1|0
1102733	0.5	0	0	1	1	0|1
1102733	0.5	1	22	1	1	1|0
1102733	0.5	0	0	0	1	1|0
1102733	0.5	0	0	1	1	0|1
1102733	0.5	0	0	1	1	1|0
1102733	0.5	0	1	1	1	1|0
1102733	0.5	0	20	1	1	1|0
1102733	0.5	0	0	1	1	1|0
1102733	0.5	0	0	1	1	0|1
1102733	0.5	0	0	1	1	0|1
1102733	0.5	1	6	1	1	1|0
1102733	0.5	0	0	0	1	1|0
1102733	0.5	0	0	1	1	1|0
1102733	0.5	0	13	1	1	1|0
1102733	0.5	0	0	1	1	1|0
1102733	0.5	1	1	1	1	1|0
1102733	0.5	0	4	1	1	1|0
1102733	0.5	0	0	1	1	1|0
1102733	0.5	0	0	1	1	0|1
1102733	0.5	0	28	1	1	1|0
1102733	0.5	1	1	1	1	1|0
1102733	0.5	1	6	1	1	0|1
1102733	0.5	0	0	1	1	0|1
1130513	0.5	0	4	1	1	1|0
1130513	0.5	1	4	1	1	1|0
1130513	0.5	0	0	0	1	1|0
1130513	0.5	0	0	0	1	1|0
1130513	0.5	1	4	1	1	1|0
1130513	0.5	0	0	1	1	0|1
1130513	0.5	0	8	1	1	1|0
1130513	0.5	1	2	1	1	1|0
1130513	0.5	1	17	1	1	1|0
1130513	0.5	0	0	1	1	1|0
1130513	0.5	0	0	1	1	1|0
1130513	0.5	1	34	1	1	1|0
1130513	0.5	0	0	1	1	1|0
1130513	0.5	0	0	1	1	1|0
1130513	0.5	0	0	1	1	0|1
1130513	0.5	0	4	1	1	1|0
1130513	0.5	1	7	1	1	0|1
1130513	0.5	0	40	1	1	1|0
1130513	0.5	0	23	1	1	1|0
1130513	0.5	0	0	1	1	1|0
1130513	0.5	0	0	1	1	0|1
1130513	0.5	1	1	1	1	1|0
1130513	0.5	0	0	1	1	0|1
1130513	0.5	0	1	1	1	1|0
1130513	0.5	0	0	1	1	0|1
1130513	0.5	0	6	1	1	1|0
1130513	0.5	0	0	1	1	1|0
1130513	0.5	1	9	1	1	1|0
1130513	0.5	0	7	1	1	0|1
1130513	0.5	0	8	1	1	1|0
1130513	0.5	0	0	1	1	0|1
1130513	0.5	0	0	1	1	1|0
1130513	0.5	0	0	1	1	1|0
1130513	0.5	0	35	1	1	1|0
1130513	0.5	0	0	1	1	1|0
1130513	0.5	0	0	1	1	1|0
1130513	0.5	0	13	1	1	1|0
1130513	0.5	0	68	1	1	0|1
1130513	0.5	0	34	1	1	1|0
1130513	0.5	0	0	1	1	0|1
1130513	0.5	0	0	1	1	0|1
1130513	0.5	0	0	1	1	0|1
1323002	0.5	0	20	1	1	1|0
1323002	0.5	1	5	1	1	1|0
1323002	0.5	0	0	1	1	1|0
1323002	0.5	0	0	1	1	1|0
1323002	0.5	0	0	1	1	0|1
1323002	0.5	1	2	1	1	1|0
1323002	0.5	0	0	1	1	0|1
1323002	0.5	1	38	1	1	0|1
1323002	0.5	0	0	0	1	1|0
1323002	0.5	0	0	1	1	0|1
1323002	0.5	0	20	1	1	1|0
1323002	0.5	0	0	1	1	1|0
1323002	0.5	0	10	1	1	1|0
1323002	0.5	0	0	1	1	0|1
1323002	0.5	0	12	1	1	1|0
1323002	0.5	0	0	1	1	0|1
1323002	0.5	0	17	1	1	1|0
1323002	0.5	0	0	1	1	0|1
1323002	0.5	0	0	1	1	1|0
1323002	0.5	0	56	1	1	1|0
1323002	0.5	0	4	1	1	1|0
1323002	0.5	0	0	1	1	0|1
1323002	0.5	0	0	1	1	1|0
1323002	0.5	0	12	1	1	1|0
1323002	0.5	0	10	1	1	1|0
1323002	0.5	0	0	1	1	0|1
1323002	0.5	0	3	1	1	1|0
1323002	0.5	1	3	1	1	0|1
1323002	0.5	0	0	1	1	1|0
1323002	0.5	1	2	1	1	0|1
1323002	0.5	0	0	1	1	0|1
1323002	0.5	1	3	1	1	0|1
1323002	0.5	1	15	1	1	1|0
1323002	0.5	0	0	1	1	1|0
1323002	0.5	0	26	1	1	1|0
1323002	0.5	1	40	1	1	0|1
1323002	0.5	0	7	1	1	1|0
1323002	0.5	0	0	1	1	0|1
1323002	0.5	1	8	1	1	1|0
1323002	0.5	0	0	1	1	1|0
1323002	0.5	0	0	1	1	1|0
1323002	0.5	0	0	1	1	1|0
1323002	0.5	0	0	1	1	0|1
1323002	0.5	0	0	1	1	1|0
1323002	0.5	0	0	1	1	1|0
1323002	0.5	0	3	1	1	1|0
1323002	0.5	0	17	1	1	1|0
1323002	0.5	0	0	1	1	0|1
1323002	0.5	1	1	1	1	0|1
1323002	0.5	0	0	1	1	0|1
1323002	0.5	0	16	1	1	1|0
1323002	0.5	0	0	1	1	1|0
1323002	0.5	0	0	1	1	1|0
1323002	0.5	0	0	1	1	0|1
1323002	0.5	0	1	1	1	1|0
1323002	0.5	1	4	1	1	1|0
1323002	0.5	0	2	1	1	1|0
1323002	0.5	0	0	1	1	1|0
1323002	0.5	0	0	1	1	1|0
1447706	0.5	0	2	1	1	1|0
1447706	0.5	0	2	1	1	1|0
1447706	0.5	1	2	1	1	1|0
1447706	0.5	0	0	1	1	1|0
1447706	0.5	0	2	1	1	0|1
1447706	0.5	0	0	1	1	1|0
1447706	0.5	1	26	1	1	0|1
1447706	0.5	0	0	1	1	0|1
1447706	0.5	0	0	1	1	1|0
1447706	0.5	0	0	0	1	1|0
1447706	0.5	0	0	1	1	0|1
1447706	0.5	0	0	1	1	1|0
1447706	0.5	1	8	1	1	1|0
1447706	0.5	0	0	1	1	1|0
1447706	0.5	1	21	1	1	0|1
1447706	0.5	0	2	1	1	1|0
1447706	0.5	0	0	1	1	0|1
1447706	0.5	1	35	1	1	1|0
1447706	0.5	0	7	1	1	1|0
1447706	0.5	0	14	1	1	1|0
1447706	0.5	0	37	1	1	1|0
1447706	0.5	1	15	1	1	0|1
1447706	0.5	0	0	1	1	1|0
1447706	0.5	0	15	1	1	1|0
1447706	0.5	0	0	1	1	1|0
1447706	0.5	0	0	1	1	1|0
1447706	0.5	0	0	1	1	1|0
1447706	0.5	0	0	1	1	1|0
1447706	0.5	1	3	1	1	1|0
1447706	0.5	0	0	1	1	1|0
1447706	0.5	0	0	1	1	0|1
1447706	0.5	0	0	1	1	1|0
1447706	0.5	0	0	1	1	0|1
1447706	0.5	1	5	1	1	1|0
1447706	0.5	0	0	1	1	1|0
1457944	0.5	1	10	1	1	0|1
1457944	0.5	0	0	1	1	1|0
1457944	0.5	0	29	1	1	1|0
1457944	0.5	0	0	1	1	1|0
1457944	0.5	0	0	1	1	1|0
1457944	0.5	0	0	1	1	0|1
1457944	0.5	1	1	1	1	1|0
1457944	0.5	1	2	1	1	0|1
1457944	0.5	1	25	1	1	0|1
1457944	0.5	1	23	1	1	1|0
1457944	0.5	1	58	1	1	1|0
1457944	0.5	0	0	1	1	1|0
1457944	0.5	0	0	1	1	1|0
1457944	0.5	0	0	1	1	1|0
1457944	0.5	0	0	1	1	1|0
1457944	0.5	0	15	1	1	0|1
1457944	0.5	1	12	1	1	1|0
1457944	0.5	0	0	1	1	0|1
1457944	0.5	0	0	1	1	1|0
1457944	0.5	0	0	1	1	1|0
1457944	0.5	0	0	1	1	1|0
1457944	0.5	0	0	1	1	1|0
1457944	0.5	0	0	1	1	0|1
1457944	0.5	1	5	1	1	0|1
1457944	0.5	0	0	1	1	0|1
1457944	0.5	0	43	1	1	1|0
1457944	0.5	0	0	1	1	1|0
1457944	0.5	0	0	1	1	0|1
1457944	0.5	0	0	1	1	1|0
1457944	0.5	0	6	1	1	0|1
1457944	0.5	0	3	1	1	1|0
1508265	0.5	0	10	1	1	1|0
1508265	0.5	0	0	1	1	0|1
1508265	0.5	0	0	1	1	0|1
1508265	0.5	0	0	1	1	1|0
1508265	0.5	0	0	1	1	1|0
1508265	0.5	0	0	1	1	0|1
1508265	0.5	0	6	1	1	1|0
1508265	0.5	0	0	1	1	1|0
1508265	0.5	0	1	1	1	1|0
1508265	0.5	1	14	1	1	0|1
1508265	0.5	0	0	1	1	1|0
1508265	0.5	0	2	1	1	1|0
1508265	0.5	0	32	1	1	1|0
1508265	0.5	0	0	1	1	1|0
1508265	0.5	0	0	1	1	1|0
1508265	0.5	0	0	1	1	1|0
1508265	0.5	1	3	1	1	0|1
1508265	0.5	0	25	1	1	1|0
1508265	0.5	0	0	1	1	0|1
1508265	0.5	0	0	1	1	1|0
1508265	0.5	1	20	1	1	1|0
1508265	0.5	0	0	1	1	1|0
1508265	0.5	1	27	1	1	0|1
1508265	0.5	0	2	1	1	1|0
1508265	0.5	1	5	1	1	1|0
1508265	0.5	0	0	1	1	0|1
1508265	0.5	0	0	1	1	1|0
1508265	0.5	0	4	1	1	1|0
1508265	0.5	0	0	1	1	1|0
1508265	0.5	0	0	1	1	0|1
1571718	0.5	1	2	1	1	1|0
1571718	0.5	1	11	1	1	1|0
1571718	0.5	0	0	0	1	1|0
1571718	0.5	0	0	1	1	0|1
1571718	0.5	0	0	1	1	0|1
1571718	0.5	0	61	1	1	1|0
1571718	0.5	0	0	1	1	1|0
1571718	0.5	0	0	1	1	1|0
1571718	0.5	1	30	1	1	1|0
1571718	0.5	1	10	1	1	1|0
1571718	0.5	0	0	1	1	1|0
1571718	0.5	0	0	1	1	1|0
1571718	0.5	1	24	1	1	0|1
1571718	0.5	0	45	1	1	1|0
1571718	0.5	1	40	1	1	0|1
1571718	0.5	1	14	1	1	1|0
1571718	0.5	0	19	1	1	1|0
1571718	0.5	0	4	1	1	1|0
1571718	0.5	0	0	1	1	1|0
1571718	0.5	0	0	1	1	0|1
1571718	0.5	1	21	1	1	1|0
1571718	0.5	0	19	1	1	1|0
1571718	0.5	0	0	1	1	0|1
1571718	0.5	0	0	1	1	1|0
1571718	0.5	1	3	1	1	1|0
1571718	0.5	1	14	1	1	0|1
1571718	0.5	1	4	1	1	0|1
1571718	0.5	1	18	1	1	1|0
1571718	0.5	0	0	1	1	1|0
1571718	0.5	0	0	0	1	0|1
1571718	0.5	0	0	1	1	1|0
1571718	0.5	0	0	1	1	1|0
1571718	0.5	0	0	1	1	1|0
1571718	0.5	0	0	1	1	1|0
1571718	0.5	1	39	1	1	1|0
1571718	0.5	0	0	1	1	0|1
1571718	0.5	0	0	0	1	1|0
1571718	0.5	0	0	1	1	1|0
1571718	0.5	0	49	1	1	1|0
1571718	0.5	0	0	1	1	0|1
1571718	0.5	0	0	1	1	1|0
1571718	0.5	0	0	0	1	1|0
1571718	0.5	0	0	1	1	1|0
1571718	0.5	0	23	1	1	1|0
1571718	0.5	0	0	1	1	0|1
1571718	0.5	0	0	1	1	1|0
1605017	0.5	1	8	1	1	1|0
1605017	0.5	0	7	1	1	1|0
1605017	0.5	0	0	1	1	1|0
1605017	0.5	0	0	1	1	1|0
1605017	0.5	0	0	0	1	0|1
1605017	0.5	0	0	1	1	1|0
1605017	0.5	0	32	1	1	1|0
1605017	0.5	0	0	0	1	1|0
1605017	0.5	0	0	0	1	1|0
1605017	0.5	0	0	1	1	0|1
1605017	0.5	0	1	1	1	0|1
1605017	0.5	0	48	1	1	1|0
1605017	0.5	0	0	1	1	0|1
1605017	0.5	1	11	1	1	1|0
1605017	0.5	1	50	1	1	1|0
1605017	0.5	0	0	1	1	0|1
1605017	0.5	0	0	1	1	1|0
1605017	0.5	1	50	1	1	0|1
1605017	0.5	0	0	1	1	1|0
1605017	0.5	0	0	1	1	1|0
1605017	0.5	0	0	1	1	1|0
1605017	0.5	0	4	1	1	1|0
1605017	0.5	0	0	1	1	1|0
1605017	0.5	0	0	1	1	0|1
1605017	0.5	0	0	1	1	1|0
1605017	0.5	0	0	1	1	1|0
1605017	0.5	0	0	1	1	0|1
1605017	0.5	0	0	1	1	1|0
1605017	0.5	0	41	1	1	1|0
1605017	0.5	1	7	1	1	1|0
1605017	0.5	0	0	1	1	1|0
1605017	0.5	0	0	1	1	0|1
1605017	0.5	0	0	0	1	1|0
1605017	0.5	0	0	1	1	1|0
1605017	0.5	0	6	1	1	1|0
1605017	0.5	1	19	1	1	1|0
1605017	0.5	0	30	1	1	1|0
1605017	0.5	0	0	1	1	0|1
1605017	0.5	0	15	1	1	1|0
1605017	0.5	0	0	1	1	1|0
1605017	0.5	0	0	1	1	1|0
1605017	0.5	0	0	1	1	1|0
1605017	0.5	1	18	1	1	0|1
1605017	0.5	0	0	1	1	1|0
1605017	0.5	0	0	1	1	1|0
1605017	0.5	0	0	1	1	0|1
1605017	0.5	0	0	1	1	0|1
1619434	0.5	0	5	1	1	1|0
1619434	0.5	0	17	1	1	1|0
1619434	0.5	0	3	1	1	1|0
1619434	0.5	1	3	1	1	1|0
1619434	0.5	0	0	1	1	1|0
1619434	0.5	1	31	1	1	1|0
1619434	0.5	0	0	1	1	1|0
1619434	0.5	0	0	1	1	0|1
1619434	0.5	0	37	1	1	1|0
1619434	0.5	0	0	1	1	1|0
1619434	0.5	0	0	1	1	1|0
1619434	0.5	0	47	1	1	1|0
1619434	0.5	0	0	1	1	1|0
1619434	0.5	0	0	1	1	1|0
1619434	0.5	0	1	1	1	1|0
1619434	0.5	1	9	1	1	1|0
1619434	0.5	0	0	1	1	0|1
1619434	0.5	0	0	1	1	0|1
1619434	0.5	0	0	1	1	0|1
1619434	0.5	1	2	1	1	0|1
1619434	0.5	0	0	1	1	1|0
1619434	0.5	0	0	1	1	1|0
1619434	0.5	1	2	1	1	1|0
1619434	0.5	0	6	1	1	1|0
1619434	0.5	0	0	1	1	1|0
1619434	0.5	0	12	1	1	1|0
1619434	0.5	0	0	1	1	1|0
1619434	0.5	0	0	1	1	1|0
1619434	0.5	0	0	1	1	1|0
1619434	0.5	0	19	1	1	0|1
1619434	0.5	0	0	1	1	1|0
1619434	0.5	0	0	1	1	0|1
1619434	0.5	0	0	1	1	1|0
1619434	0.5	0	0	1	1	1|0
1619434	0.5	0	0	1	1	0|1
1620416	0.5	0	0	1	1	1|0
1620416	0.5	0	0	1	1	1|0
1620416	0.5	1	25	1	1	0|1
1620416	0.5	0	0	1	1	0|1
1620416	0.5	0	0	1	1	1|0
1620416	0.5	0	0	1	1	0|1
1620416	0.5	1	14	1	1	1|0
1620416	0.5	0	0	1	1	1|0
1620416	0.5	0	0	1	1	1|0
1620416	0.5	0	3	1	1	1|0
1620416	0.5	0	28	1	1	1|0
1620416	0.5	0	0	1	1	1|0
1620416	0.5	0	0	1	1	1|0
1620416	0.5	0	0	1	1	1|0
1620416	0.5	0	0	1	1	1|0
1620416	0.5	0	0	1	1	1|0
1620416	0.5	1	8	1	1	0|1
1620416	0.5	0	0	1	1	0|1
1620416	0.5	0	22	1	1	1|0
1620416	0.5	0	0	1	1	0|1
1620416	0.5	0	0	1	1	1|0
1620416	0.5	1	4	1	1	0|1
1620416	0.5	0	0	1	1	1|0
1620416	0.5	0	27	1	1	1|0
1620416	0.5	0	74	1	1	1|0
1620416	0.5	0	15	1	1	1|0
1620416	0.5	0	0	1	1	0|1
1620416	0.5	0	12	1	1	1|0
1620416	0.5	0	0	0	1	0|1
1620416	0.5	1	2	1	1	1|0
1620416	0.5	0	0	1	1	0|1
1620416	0.5	0	0	0	1	1|0
1620416	0.5	0	0	1	1	0|1
1620416	0.5	0	0	1	1	1|0
1620416	0.5	1	8	1	1	0|1
1620416	0.5	0	0	1	1	0|1
1620416	0.5	0	0	0	1	0|1
1620416	0.5	1	8	1	1	1|0
1620416	0.5	0	0	1	1	1|0
1620416	0.5	0	0	1	1	0|1
1620416	0.5	1	4	1	1	1|0
1620416	0.5	1	9	1	1	1|0
1620416	0.5	0	0	1	1	0|1
1646985	0.5	1	5	1	1	1|0
1646985	0.5	0	0	1	1	0|1
1646985	0.5	0	7	1	1	1|0
1646985	0.5	0	0	1	1	0|1
1646985	0.5	0	0	1	1	0|1
1646985	0.5	1	2	1	1	0|1
1646985	0.5	0	0	1	1	1|0
1646985	0.5	0	0	1	1	1|0
1646985	0.5	0	0	0	1	1|0
1646985	0.5	1	33	1	1	1|0
1646985	0.5	0	0	1	1	1|0
1646985	0.5	0	0	1	1	0|1
1646985	0.5	0	0	1	1	0|1
1646985	0.5	0	0	1	1	0|1
1646985	0.5	1	27	1	1	1|0
1646985	0.5	0	4	1	1	1|0
1646985	0.5	1	2	1	1	0|1
1646985	0.5	0	2	1	1	1|0
1646985	0.5	0	2	1	1	1|0
1646985	0.5	0	0	1	1	0|1
1646985	0.5	0	0	1	1	0|1
1646985	0.5	0	0	1	1	1|0
1646985	0.5	1	19	1	1	1|0
1646985	0.5	0	0	1	1	0|1
1646985	0.5	1	9	1	1	1|0
1646985	0.5	1	1	1	1	1|0
1646985	0.5	0	0	1	1	1|0
1646985	0.5	0	7	1	1	1|0
1646985	0.5	0	17	1	1	1|0
1652320	0.5	0	4	1	1	1|0
1652320	0.5	0	33	1	1	1|0
1652320	0.5	0	0	1	1	0|1
1652320	0.5	0	0	1	1	1|0
1652320	0.5	0	0	1	1	1|0
1652320	0.5	1	5	1	1	1|0
1652320	0.5	0	5	1	1	1|0
1652320	0.5	0	0	1	1	1|0
1652320	0.5	1	17	1	1	1|0
1652320	0.5	0	0	1	1	1|0
1652320	0.5	0	6	1	1	1|0
1652320	0.5	0	0	1	1	1|0
1652320	0.5	0	0	1	1	1|0
1652320	0.5	0	0	1	1	1|0
1652320	0.5	0	48	1	1	1|0
1652320	0.5	1	23	1	1	0|1
1652320	0.5	0	9	1	1	0|1
1652320	0.5	0	3	1	1	1|0
1652320	0.5	0	0	1	1	1|0
1652320	0.5	0	3	1	1	1|0
1652320	0.5	0	0	1	1	1|0
1652320	0.5	0	0	1	1	0|1
1652320	0.5	0	1	1	1	1|0
1652320	0.5	0	0	1	1	1|0
1652320	0.5	1	4	1	1	1|0
1652320	0.5	1	25	1	1	1|0
1652320	0.5	0	0	1	1	1|0
1652320	0.5	0	0	1	1	0|1
1652320	0.5	0	6	1	1	0|1
1652320	0.5	0	0	0	1	1|0
1652320	0.5	1	21	1	1	0|1
1652320	0.5	1	60	1	1	0|1
1652320	0.5	0	0	1	1	0|1
1652320	0.5	1	19	1	1	1|0
1652320	0.5	0	0	1	1	0|1
1652320	0.5	0	2	1	1	1|0
1652320	0.5	0	0	1	1	1|0
1652320	0.5	0	0	1	1	0|1
1652320	0.5	0	62	1	1	1|0
1652320	0.5	0	0	0	1	0|1
1652320	0.5	0	8	1	1	1|0
1652320	0.5	0	0	1	1	1|0
1652320	0.5	0	0	1	1	0|1
1652320	0.5	0	3	1	1	1|0
1652320	0.5	0	0	1	1	1|0
1652320	0.5	0	25	1	1	1|0
1654321	0.5	0	5	1	1	1|0
1654321	0.5	0	4	1	1	1|0
1654321	0.5	0	0	1	1	1|0
1654321	0.5	0	0	1	1	1|0
1654321	0.5	0	0	1	1	0|1
1654321	0.5	0	0	1	1	1|0
1654321	0.5	1	23	1	1	1|0
1654321	0.5	0	0	1	1	1|0
1654321	0.5	0	0	1	1	1|0
1654321	0.5	1	1	1	1	1|0
1654321	0.5	0	0	1	1	0|1
1654321	0.5	1	24	1	1	1|0
1654321	0.5	0	0	1	1	1|0
1654321	0.5	0	15	1	1	1|0
1654321	0.5	0	0	1	1	1|0
1654321	0.5	1	2	1	1	0|1
1654321	0.5	0	0	1	1	0|1
1654321	0.5	0	1	1	1	0|1
1654321	0.5	0	0	1	1	1|0
1654321	0.5	1	4	1	1	0|1
1654321	0.5	0	4	1	1	1|0
1654321	0.5	0	0	1	1	1|0
1654321	0.5	0	0	1	1	0|1
1654321	0.5	0	0	1	1	1|0
1654321	0.5	0	9	1	1	1|0
1654321	0.5	0	0	0	1	1|0
1654321	0.5	0	0	1	1	0|1
1654321	0.5	0	0	1	1	1|0
1654321	0.5	1	9	1	1	1|0
1654321	0.5	0	9	1	1	1|0
1654321	0.5	0	14	1	1	1|0
1654321	0.5	1	2	1	1	0|1
1654321	0.5	0	0	1	1	1|0
1665861	0.5	0	0	1	1	0|1
1665861	0.5	0	0	1	1	1|0
1665861	0.5	0	0	1	1	1|0
1665861	0.5	0	0	0	1	0|1
1665861	0.5	0	0	1	1	1|0
1665861	0.5	0	0	1	1	0|1
1665861	0.5	0	14	1	1	1|0
1665861	0.5	0	24	1	1	1|0
1665861	0.5	0	0	0	1	0|1
1665861	0.5	0	69	1	1	1|0
1665861	0.5	0	0	1	1	1|0
1665861	0.5	0	56	1	1	1|0
1665861	0.5	0	0	1	1	1|0
1665861	0.5	0	0	1	1	0|1
1665861	0.5	1	62	1	1	1|0
1665861	0.5	0	64	1	1	1|0
1665861	0.5	0	0	1	1	1|0
1665861	0.5	1	12	1	1	0|1
1665861	0.5	1	40	1	1	1|0
1665861	0.5	1	16	1	1	1|0
1665861	0.5	0	0	0	1	1|0
1665861	0.5	0	0	1	1	0|1
1665861	0.5	0	0	1	1	0|1
1665861	0.5	0	3	1	1	1|0
1665861	0.5	0	0	1	1	0|1
1665861	0.5	0	0	1	1	0|1
1665861	0.5	0	0	1	1	1|0
1665861	0.5	0	4	1	1	1|0
1665861	0.5	0	0	1	1	1|0
1665861	0.5	0	0	1	1	0|1
1665861	0.5	0	23	1	1	1|0
1665861	0.5	0	20	1	1	1|0
1665861	0.5	0	34	1	1	0|1
1665861	0.5	0	0	1	1	1|0
1665861	0.5	0	2	1	1	0|1
1665861	0.5	0	0	1	1	1|0
1665861	0.5	0	0	1	1	1|0
1665861	0.5	0	15	1	1	1|0
1665861	0.5	0	0	1	1	0|1
1665861	0.5	0	0	1	1	0|1
1665861	0.5	0	11	1	1	1|0
1665861	0.5	0	0	1	1	0|1
1665861	0.5	0	0	0	1	1|0
1665861	0.5	0	0	1	1	1|0
1665861	0.5	0	3	1	1	1|0
1665861	0.5	1	10	1	1	1|0
1665861	0.5	0	0	1	1	1|0
1665861	0.5	0	0	1	1	1|0
1665861	0.5	1	7	1	1	0|1
1665861	0.5	0	2	1	1	0|1
1830910	0.5	0	0	1	1	1|0
1830910	0.5	0	0	1	1	0|1
1830910	0.5	0	0	1	1	1|0
1830910	0.5	0	0	1	1	1|0
1830910	0.5	0	0	1	1	1|0
1830910	0.5	0	8	1	1	1|0
1830910	0.5	0	5	1	1	1|0
1830910	0.5	1	4	1	1	0|1
1830910	0.5	1	7	1	1	0|1
1830910	0.5	1	23	1	1	0|1
1830910	0.5	1	4	1	1	1|0
1830910	0.5	0	0	1	1	1|0
1830910	0.5	1	25	1	1	1|0
1830910	0.5	1	35	1	1	1|0
1830910	0.5	1	2	1	1	0|1
1830910	0.5	1	12	1	1	1|0
1830910	0.5	0	0	1	1	0|1
1830910	0.5	0	0	1	1	0|1
1830910	0.5	0	0	1	1	0|1
1830910	0.5	0	0	1	1	0|1
1830910	0.5	0	0	1	1	1|0
1830910	0.5	1	5	1	1	0|1
1830910	0.5	0	0	1	1	1|0
1830910	0.5	0	29	1	1	1|0
1830910	0.5	0	0	1	1	0|1
1830910	0.5	1	28	1	1	1|0
1830910	0.5	0	0	1	1	0|1
1830910	0.5	1	51	1	1	0|1
1830910	0.5	0	8	1	1	1|0
1830910	0.5	1	23	1	1	0|1
1830910	0.5	0	0	0	1	1|0
1830910	0.5	0	0	1	1	1|0
1830910	0.5	0	4	1	1	1|0
1830910	0.5	0	5	1	1	1|0
1830910	0.5	0	15	1	1	1|0
1830910	0.5	0	23	1	1	1|0
1830910	0.5	0	0	1	1	1|0
1830910	0.5	0	0	1	1	0|1
1830910	0.5	0	0	1	1	1|0
1830910	0.5	0	0	1	1	1|0
1977579	0.5	1	2	1	1	1|0
1977579	0.5	0	0	1	1	1|0
1977579	0.5	0	0	1	1	1|0
1977579	0.5	0	15	1	1	1|0
1977579	0.5	0	0	1	1	0|1
1977579	0.5	0	0	1	1	1|0
1977579	0.5	0	0	1	1	1|0
1977579	0.5	0	0	0	1	1|0
1977579	0.5	0	3	1	1	0|1
1977579	0.5	1	10	1	1	1|0
1977579	0.5	0	2	1	1	1|0
1977579	0.5	0	0	1	1	1|0
1977579	0.5	0	9	1	1	1|0
1977579	0.5	0	0	1	1	0|1
1977579	0.5	0	0	1	1	0|1
1977579	0.5	1	1	1	1	1|0
1977579	0.5	1	15	1	1	1|0
1977579	0.5	1	12	1	1	1|0
1977579	0.5	0	0	1	1	1|0
1977579	0.5	0	10	1	1	0|1
1977579	0.5	0	11	1	1	1|0
1977579	0.5	0	0	1	1	0|1
1977579	0.5	1	6	1	1	0|1
1977579	0.5	0	0	1	1	1|0
1977579	0.5	1	62	1	1	1|0
1977579	0.5	0	7	1	1	1|0
1977579	0.5	0	0	1	1	1|0
1977579	0.5	0	0	1	1	1|0
1977579	0.5	0	0	1	1	1|0
1977579	0.5	0	12	1	1	1|0
1977579	0.5	0	0	1	1	1|0
1977579	0.5	0	3	1	1	1|0
1977579	0.5	1	16	1	1	1|0
1977579	0.5	1	3	1	1	1|0
1977579	0.5	0	0	1	1	1|0
1977579	0.5	0	0	1	1	0|1
2000729	0.5	1	22	1	1	0|1
2000729	0.5	0	15	1	1	1|0
2000729	0.5	0	5	1	1	1|0
2000729	0.5	0	0	1	1	1|0
2000729	0.5	0	0	1	1	1|0
2000729	0.5	0	8	1	1	1|0
2000729	0.5	0	0	1	1	1|0
2000729	0.5	0	4	1	1	1|0
2000729	0.5	0	40	1	1	1|0
2000729	0.5	0	20	1	1	1|0
2000729	0.5	1	10	1	1	0|1
2000729	0.5	0	0	1	1	1|0
2000729	0.5	0	6	1	1	0|1
2000729	0.5	0	1	1	1	1|0
2000729	0.5	0	17	1	1	1|0
2000729	0.5	0	0	1	1	0|1
2000729	0.5	0	0	1	1	1|0
2000729	0.5	0	0	1	1	1|0
2000729	0.5	0	0	1	1	0|1
2000729	0.5	0	0	1	1	0|1
2000729	0.5	1	7	1	1	1|0
2000729	0.5	0	9	1	1	1|0
2000729	0.5	0	0	1	1	1|0
2000729	0.5	0	0	0	1	0|1
2000729	0.5	0	0	1	1	1|0
2000729	0.5	0	0	0	1	1|0
2000729	0.5	0	0	1	1	0|1
2000729	0.5	0	0	1	1	1|0
2000729	0.5	0	0	1	1	1|0
2000729	0.5	0	0	1	1	0|1
2000729	0.5	0	0	1	1	0|1
2000729	0.5	0	0	0	1	1|0
2000729	0.5	0	0	1	1	0|1
2000729	0.5	1	59	1	1	0|1
2000729	0.5	0	0	1	1	0|1
2000729	0.5	0	0	1	1	1|0
2000729	0.5	1	3	1	1	0|1
2000729	0.5	0	0	1	1	1|0
2000729	0.5	0	0	0	1	1|0
2000729	0.5	0	0	1	1	1|0
2000729	0.5	1	5	1	1	1|0
2000729	0.5	0	31	1	1	1|0
2000729	0.5	0	7	1	1	1|0
2000729	0.5	0	1	1	1	1|0
2000729	0.5	0	0	1	1	0|1
2147078	0.5	0	0	1	1	0|1
2147078	0.5	0	0	1	1	1|0
2147078	0.5	0	0	1	1	1|0
2147078	0.5	0	0	0	1	1|0
2147078	0.5	0	4	1	1	1|0
2147078	0.5	0	0	1	1	1|0
2147078	0.5	0	0	1	1	0|1
2147078	0.5	0	0	1	1	1|0
2147078	0.5	0	4	1	1	1|0
2147078	0.5	0	4	1	1	1|0
2147078	0.5	1	39	1	1	1|0
2147078	0.5	0	0	1	1	0|1
2147078	0.5	0	57	1	1	1|0
2147078	0.5	1	2	1	1	0|1
2147078	0.5	0	59	1	1	1|0
2147078	0.5	0	0	1	1	0|1
2147078	0.5	0	0	1	1	0|1
2147078	0.5	0	0	1	1	0|1
2147078	0.5	0	0	0	1	1|0
2147078	0.5	1	18	1	1	1|0
2147078	0.5	1	17	1	1	0|1
2147078	0.5	0	6	1	1	1|0
2147078	0.5	0	28	1	1	1|0
2147078	0.5	0	11	1	1	1|0
2147078	0.5	1	33	1	1	0|1
2147078	0.5	0	52	1	1	0|1
2147078	0.5	1	4	1	1	1|0
2147078	0.5	0	0	1	1	0|1
2147078	0.5	0	0	1	1	1|0
2147078	0.5	0	0	0	1	1|0
2147078	0.5	0	0	1	1	1|0
2147078	0.5	0	0	1	1	0|1
2147078	0.5	0	0	1	1	1|0
2147078	0.5	0	9	1	1	1|0
2147078	0.5	0	25	1	1	1|0
2147078	0.5	0	0	1	1	1|0
2147078	0.5	0	0	1	1	0|1
2239344	0.5	0	8	1	1	0|1
2239344	0.5	0	0	1	1	1|0
2239344	0.5	0	0	1	1	1|0
2239344	0.5	0	0	1	1	0|1
2239344	0.5	0	3	1	1	1|0
2239344	0.5	0	0	1	1	0|1
2239344	0.5	0	0	1	1	0|1
2239344	0.5	0	23	1	1	1|0
2239344	0.5	0	0	1	1	0|1
2239344	0.5	0	0	1	1	0|1
2239344	0.5	1	1	1	1	1|0
2239344	0.5	1	2	1	1	1|0
2239344	0.5	1	25	1	1	1|0
2239344	0.5	1	16	1	1	1|0
2239344	0.5	0	0	1	1	0|1
2239344	0.5	0	0	1	1	1|0
2239344	0.5	0	0	1	1	1|0
2239344	0.5	0	22	1	1	1|0
2239344	0.5	0	15	1	1	0|1
2239344	0.5	0	0	1	1	0|1
2239344	0.5	0	0	1	1	0|1
2239344	0.5	0	0	1	1	0|1
2239344	0.5	0	0	1	1	0|1
2239344	0.5	0	15	1	1	1|0
2239344	0.5	0	0	1	1	0|1
2239344	0.5	0	8	1	1	0|1
2239344	0.5	0	0	1	1	1|0
2239344	0.5	0	23	1	1	1|0
2239344	0.5	0	0	1	1	1|0
2239344	0.5	0	0	0	1	0|1
2239344	0.5	0	11	1	1	1|0
2239344	0.5	0	0	1	1	0|1
2239344	0.5	0	0	1	1	0|1
2239344	0.5	0	0	1	1	0|1
2239344	0.5	0	5	1	1	1|0
2265935	0.5	0	0	1	1	1|0
2265935	0.5	0	0	1	1	1|0
2265935	0.5	0	0	1	1	1|0
2265935	0.5	0	0	1	1	1|0
2265935	0.5	1	9	1	1	1|0
2265935	0.5	0	0	1	1	0|1
2265935	0.5	0	0	1	1	1|0
2265935	0.5	0	0	1	1	1|0
2265935	0.5	0	0	1	1	1|0
2265935	0.5	1	4	1	1	0|1
2265935	0.5	1	1	1	1	1|0
2265935	0.5	1	29	1	1	1|0
2265935	0.5	0	0	1	1	1|0
2265935	0.5	0	0	1	1	0|1
2265935	0.5	0	0	1	1	0|1
2265935	0.5	1	1	1	1	0|1
2265935	0.5	0	0	1	1	1|0
2265935	0.5	0	0	1	1	1|0
2265935	0.5	0	0	1	1	1|0
2265935	0.5	0	0	1	1	0|1
2265935	0.5	0	0	1	1	1|0
2265935	0.5	0	0	1	1	1|0
2265935	0.5	0	0	1	1	0|1
2265935	0.5	0	0	1	1	1|0
2265935	0.5	0	0	1	1	1|0
2265935	0.5	0	26	1	1	1|0
2265935	0.5	0	0	1	1	0|1
2265935	0.5	0	0	1	1	0|1
2265935	0.5	0	0	1	1	0|1
2265935	0.5	1	67	1	1	0|1
2265935	0.5	0	11	1	1	1|0
2265935	0.5	0	0	0	1	1|0
2265935	0.5	0	0	1	1	1|0
2265935	0.5	0	0	0	1	1|0
2265935	0.5	0	0	1	1	1|0
2295162	0.5	0	4	1	1	1|0
2295162	0.5	0	0	1	1	1|0
2295162	0.5	1	18	1	1	1|0
2295162	0.5	0	0	1	1	1|0
2295162	0.5	0	0	1	1	1|0
2295162	0.5	1	4	1	1	1|0
2295162	0.5	0	0	1	1	0|1
2295162	0.5	0	0	1	1	1|0
2295162	0.5	0	27	1	1	1|0
2295162	0.5	0	0	1	1	1|0
2295162	0.5	0	35	1	1	0|1
2295162	0.5	1	2	1	1	1|0
2295162	0.5	1	2	1	1	0|1
2295162	0.5	1	30	1	1	0|1
2295162	0.5	0	0	1	1	1|0
2295162	0.5	0	0	1	1	0|1
2295162	0.5	0	17	1	1	1|0
2295162	0.5	0	0	1	1	0|1
2295162	0.5	0	0	1	1	0|1
2295162	0.5	0	0	1	1	1|0
2295162	0.5	0	0	1	1	1|0
2295162	0.5	1	18	1	1	0|1
2295162	0.5	0	10	1	1	1|0
2295162	0.5	1	1	1	1	1|0
2295162	0.5	0	0	1	1	1|0
2295162	0.5	0	0	1	1	0|1
2295162	0.5	0	0	1	1	1|0
2295162	0.5	0	14	1	1	1|0
2295162	0.5	0	0	1	1	0|1
2295162	0.5	1	1	1	1	1|0
2295162	0.5	0	0	0	1	1|0
2295162	0.5	0	0	0	1	0|1
2295162	0.5	1	48	1	1	1|0
2295162	0.5	0	0	1	1	1|0
2295162	0.5	0	2	1	1	1|0
2295162	0.5	0	17	1	1	1|0
2295162	0.5	0	0	1	1	1|0
2295162	0.5	0	0	1	1	1|0
2295162	0.5	1	10	1	1	1|0
2295162	0.5	0	0	1	1	1|0
2416943	0.5	0	10	1	1	1|0
2416943	0.5	0	0	1	1	1|0
2416943	0.5	0	11	1	1	1|0
2416943	0.5	0	8	1	1	1|0
2416943	0.5	0	0	1	1	1|0
2416943	0.5	0	0	1	1	0|1
2416943	0.5	1	10	1	1	0|1
2416943	0.5	1	9	1	1	0|1
2416943	0.5	0	0	1	1	0|1
2416943	0.5	1	4	1	1	1|0
2416943	0.5	0	0	1	1	0|1
2416943	0.5	0	0	1	1	1|0
2416943	0.5	0	0	1	1	0|1
2416943	0.5	0	0	1	1	1|0
2416943	0.5	0	2	1	1	1|0
2416943	0.5	1	9	1	1	0|1
2416943	0.5	0	0	1	1	1|0
2416943	0.5	0	0	0	1	1|0
2416943	0.5	0	0	1	1	1|0
2416943	0.5	0	0	1	1	0|1
2416943	0.5	0	6	1	1	1|0
2416943	0.5	0	13	1	1	1|0
2416943	0.5	0	0	1	1	1|0
2416943	0.5	0	32	1	1	1|0
2416943	0.5	0	0	1	1	0|1
2416943	0.5	0	0	1	1	0|1
2416943	0.5	1	15	1	1	0|1
2416943	0.5	1	1	1	1	0|1
2416943	0.5	0	0	1	1	0|1
2416943	0.5	0	0	1	1	0|1
2418225	0.5	0	0	1	1	0|1
2418225	0.5	0	0	1	1	0|1
2418225	0.5	0	0	1	1	1|0
2418225	0.5	0	0	1	1	1|0
2418225	0.5	0	8	1	1	1|0
2418225	0.5	0	9	1	1	1|0
2418225	0.5	1	3	1	1	0|1
2418225	0.5	0	31	1	1	1|0
2418225	0.5	0	0	1	1	1|0
2418225	0.5	0	0	1	1	1|0
2418225	0.5	0	0	1	1	1|0
2418225	0.5	0	0	1	1	0|1
2418225	0.5	0	0	0	1	1|0
2418225	0.5	0	14	1	1	1|0
2418225	0.5	0	0	1	1	1|0
2418225	0.5	0	4	1	1	1|0
2418225	0.5	1	8	1	1	1|0
2418225	0.5	1	25	1	1	0|1
2418225	0.5	1	8	1	1	1|0
2418225	0.5	0	0	1	1	0|1
2418225	0.5	0	1	1	1	1|0
2418225	0.5	1	1	1	1	1|0
2418225	0.5	0	0	1	1	0|1
2418225	0.5	1	16	1	1	1|0
2418225	0.5	0	0	1	1	1|0
2418225	0.5	0	9	1	1	0|1
2418225	0.5	0	0	1	1	0|1
2418225	0.5	1	44	1	1	0|1
2418225	0.5	0	0	1	1	0|1
2418225	0.5	1	10	1	1	0|1
2418225	0.5	0	0	0	1	1|0
2418225	0.5	0	0	1	1	1|0
2418225	0.5	0	0	1	1	0|1
2418225	0.5	0	0	1	1	0|1
2418225	0.5	0	0	1	1	0|1
2418225	0.5	0	0	1	1	1|0
2418225	0.5	0	0	1	1	1|0
2418225	0.5	0	0	0	1	0|1
2418225	0.5	0	18	1	1	0|1
2418225	0.5	1	3	1	1	1|0
2418225	0.5	1	4	1	1	0|1
2418225	0.5	0	0	1	1	1|0
2418225	0.5	0	0	1	1	1|0
2495731	0.5	1	18	1	1	0|1
2495731	0.5	0	7	1	1	0|1
2495731	0.5	0	0	0	1	1|0
2495731	0.5	0	8	1	1	1|0
2495731	0.5	1	16	1	1	1|0
2495731	0.5	1	1	1	1	1|0
2495731	0.5	1	45	1	1	1|0
2495731	0.5	0	19	1	1	1|0
2495731	0.5	0	3	1	1	1|0
2495731	0.5	0	11	1	1	1|0
2495731	0.5	0	23	1	1	1|0
2495731	0.5	1	12	1	1	0|1
2495731	0.5	0	9	1	1	1|0
2495731	0.5	0	18	1	1	0|1
2495731	0.5	1	14	1	1	0|1
2495731	0.5	0	0	1	1	1|0
2495731	0.5	0	0	1	1	0|1
2495731	0.5	1	58	1	1	1|0
2495731	0.5	0	0	1	1	1|0
2495731	0.5	0	0	1	1	0|1
2495731	0.5	0	0	1	1	1|0
2495731	0.5	0	8	1	1	1|0
2495731	0.5	0	0	1	1	1|0
2495731	0.5	0	16	1	1	1|0
2495731	0.5	0	40	1	1	1|0
2495731	0.5	0	8	1	1	1|0
2495731	0.5	0	0	1	1	0|1
2495731	0.5	1	1	1	1	1|0
2495731	0.5	0	0	1	1	1|0
2495731	0.5	0	0	0	1	0|1
2495731	0.5	0	5	1	1	1|0
2495731	0.5	0	0	1	1	0|1
2495731	0.5	0	0	1	1	0|1
2495731	0.5	0	8	1	1	1|0
2495731	0.5	0	3	1	1	1|0
2524988	0.5	0	0	1	1	0|1
2524988	0.5	0	0	1	1	0|1
2524988	0.5	0	9	1	1	1|0
2524988	0.5	1	4	1	1	0|1
2524988	0.5	0	0	1	1	1|0
2524988	0.5	0	34	1	1	1|0
2524988	0.5	0	2	1	1	1|0
2524988	0.5	0	0	1	1	1|0
2524988	0.5	1	11	1	1	0|1
2524988	0.5	0	0	1	1	1|0
2524988	0.5	0	0	0	1	0|1
2524988	0.5	0	6	1	1	1|0
2524988	0.5	0	0	1	1	1|0
2524988	0.5	0	0	1	1	0|1
2524988	0.5	1	2	1	1	1|0
2524988	0.5	0	0	1	1	0|1
2524988	0.5	1	9	1	1	0|1
2524988	0.5	0	0	1	1	1|0
2524988	0.5	1	3	1	1	1|0
2524988	0.5	1	39	1	1	1|0
2524988	0.5	1	6	1	1	1|0
2524988	0.5	0	0	1	1	0|1
2524988	0.5	0	0	1	1	0|1
2524988	0.5	0	6	1	1	1|0
2524988	0.5	0	3	1	1	1|0
2524988	0.5	0	0	1	1	1|0
2524988	0.5	0	0	1	1	1|0
2524988	0.5	0	2	1	1	1|0
2524988	0.5	0	1	1	1	1|0
2524988	0.5	0	0	1	1	1|0
2524988	0.5	0	26	1	1	1|0
2524988	0.5	0	0	1	1	0|1
2524988	0.5	0	0	1	1	0|1
2524988	0.5	1	3	1	1	0|1
2524988	0.5	0	0	1	1	1|0
2524988	0.5	0	6	1	1	0|1
2524988	0.5	0	13	1	1	1|0
2524988	0.5	0	26	1	1	1|0
2524988	0.5	0	54	1	1	1|0
2524988	0.5	0	0	1	1	1|0
2667519	0.5	1	17	1	1	0|1
2667519	0.5	0	0	1	1	0|1
2667519	0.5	0	0	1	1	1|0
2667519	0.5	0	0	0	1	1|0
2667519	0.5	0	0	1	1	0|1
2667519	0.5	1	5	1	1	1|0
2667519	0.5	0	0	1	1	0|1
2667519	0.5	0	0	1	1	0|1
2667519	0.5	0	0	1	1	1|0
2667519	0.5	0	23	1	1	1|0
2667519	0.5	0	13	1	1	1|0
2667519	0.5	0	0	1	1	1|0
2667519	0.5	0	0	1	1	0|1
2667519	0.5	0	0	1	1	1|0
2667519	0.5	0	0	1	1	1|0
2667519	0.5	0	9	1	1	1|0
2667519	0.5	1	10	1	1	1|0
2667519	0.5	0	10	1	1	1|0
2667519	0.5	0	37	1	1	1|0
2667519	0.5	1	6	1	1	0|1
2667519	0.5	1	39	1	1	1|0
2667519	0.5	0	0	1	1	1|0
2667519	0.5	0	0	1	1	1|0
2667519	0.5	0	7	1	1	1|0
2667519	0.5	0	0	1	1	1|0
2667519	0.5	0	0	1	1	1|0
2667519	0.5	0	0	1	1	0|1
2667519	0.5	0	0	1	1	1|0
2667519	0.5	0	0	1	1	0|1
2667519	0.5	0	0	1	1	1|0
2667519	0.5	0	0	1	1	0|1
2667519	0.5	0	0	1	1	1|0
2667519	0.5	1	15	1	1	0|1
2667519	0.5	1	1	1	1	0|1
2667519	0.5	0	0	1	1	1|0
2667519	0.5	0	2	1	1	1|0
2667519	0.5	0	0	1	1	0|1
2667519	0.5	0	0	1	1	0|1
2667519	0.5	0	0	1	1	1|0
2667519	0.5	0	0	1	1	1|0
2667519	0.5	0	0	1	1	0|1
2667519	0.5	0	0	1	1	1|0
2667519	0.5	1	6	1	1	0|1
2667519	0.5	1	1	1	1	1|0
2667519	0.5	1	15	1	1	1|0
2667519	0.5	1	10	1	1	1|0
2667519	0.5	0	0	1	1	1|0
2667519	0.5	0	0	1	1	1|0
2667519	0.5	0	0	1	1	1|0
2667519	0.5	0	0	1	1	0|1
2667519	0.5	0	0	1	1	0|1
2667519	0.5	0	0	1	1	0|1
2667519	0.5	0	3	1	1	1|0
2672311	0.5	0	0	1	1	0|1
2672311	0.5	1	11	1	1	1|0
2672311	0.5	0	0	1	1	1|0
2672311	0.5	0	0	1	1	1|0
2672311	0.5	0	2	1	1	0|1
2672311	0.5	0	0	1	1	0|1
2672311	0.5	0	0	1	1	1|0
2672311	0.5	0	0	1	1	0|1
2672311	0.5	0	0	1	1	1|0
2672311	0.5	0	0	1	1	1|0
2672311	0.5	0	0	1	1	1|0
2672311	0.5	0	0	1	1	0|1
2672311	0.5	1	2	1	1	0|1
2672311	0.5	0	0	1	1	0|1
2672311	0.5	0	0	1	1	1|0
2672311	0.5	0	13	1	1	1|0
2672311	0.5	0	0	1	1	1|0
2672311	0.5	1	12	1	1	0|1
2672311	0.5	0	28	1	1	0|1
2672311	0.5	1	1	1	1	0|1
2672311	0.5	0	37	1	1	0|1
2672311	0.5	0	0	1	1	1|0
2672311	0.5	0	9	1	1	0|1
2672311	0.5	0	0	1	1	1|0
2672311	0.5	0	0	1	1	0|1
2672311	0.5	1	35	1	1	1|0
2672311	0.5	0	0	1	1	0|1
2672311	0.5	1	8	1	1	1|0
2672311	0.5	0	0	1	1	1|0
2672311	0.5	1	7	1	1	1|0
2672311	0.5	1	4	1	1	0|1
2672311	0.5	0	0	1	1	0|1
2672311	0.5	0	0	1	1	0|1
2672311	0.5	0	0	1	1	0|1
2672311	0.5	0	4	1	1	1|0
2672311	0.5	0	0	1	1	1|0
2672311	0.5	0	0	1	1	1|0
2672311	0.5	0	0	0	1	1|0
2672311	0.5	0	0	1	1	1|0
2672311	0.5	0	8	1	1	1|0
2672311	0.5	0	3	1	1	1|0
2672311	0.5	0	0	1	1	1|0
2672311	0.5	0	2	1	1	1|0
2746940	0.5	0	1	1	1	1|0
2746940	0.5	0	18	1	1	1|0
2746940	0.5	0	8	1	1	1|0
2746940	0.5	0	0	1	1	1|0
2746940	0.5	0	0	1	1	1|0
2746940	0.5	0	32	1	1	1|0
2746940	0.5	0	0	1	1	1|0
2746940	0.5	0	10	1	1	0|1
2746940	0.5	0	0	1	1	1|0
2746940	0.5	0	0	1	1	1|0
2746940	0.5	0	0	0	1	1|0
2746940	0.5	0	0	1	1	1|0
2746940	0.5	1	87	1	1	0|1
2746940	0.5	0	0	1	1	1|0
2746940	0.5	0	2	1	1	1|0
2746940	0.5	0	0	1	1	1|0
2746940	0.5	0	6	1	1	1|0
2746940	0.5	1	3	1	1	0|1
2746940	0.5	0	8	1	1	0|1
2746940	0.5	0	12	1	1	1|0
2746940	0.5	0	2	1	1	1|0
2746940	0.5	0	2	1	1	1|0
2746940	0.5	0	0	1	1	1|0
2746940	0.5	0	0	1	1	1|0
2746940	0.5	0	13	1	1	1|0
2746940	0.5	0	0	1	1	1|0
2746940	0.5	0	25	1	1	0|1
2746940	0.5	0	0	1	1	1|0
2746940	0.5	1	6	1	1	0|1
2746940	0.5	0	0	1	1	1|0
2746940	0.5	0	0	1	1	1|0
2746940	0.5	0	0	1	1	1|0
2746940	0.5	0	0	1	1	0|1
2746940	0.5	0	0	1	1	1|0
2746940	0.5	0	2	1	1	1|0
2746940	0.5	1	15	1	1	0|1
2746940	0.5	0	0	1	1	1|0
2746940	0.5	1	7	1	1	0|1
2746940	0.5	0	0	0	1	0|1
2746940	0.5	0	0	1	1	0|1
2746940	0.5	0	0	1	1	1|0
2841968	0.5	0	0	1	1	0|1
2841968	0.5	0	0	1	1	0|1
2841968	0.5	0	0	1	1	1|0
2841968	0.5	0	0	1	1	1|0
2841968	0.5	0	1	1	1	1|0
2841968	0.5	1	8	1	1	0|1
2841968	0.5	0	2	1	1	1|0
2841968	0.5	1	1	1	1	0|1
2841968	0.5	0	7	1	1	1|0
2841968	0.5	0	0	1	1	1|0
2841968	0.5	0	19	1	1	1|0
2841968	0.5	1	8	1	1	1|0
2841968	0.5	0	0	1	1	1|0
2841968	0.5	0	0	1	1	0|1
2841968	0.5	0	0	1	1	1|0
2841968	0.5	0	0	1	1	1|0
2841968	0.5	0	2	1	1	1|0
2841968	0.5	0	0	1	1	1|0
2841968	0.5	1	1	1	1	1|0
2841968	0.5	0	0	1	1	1|0
2841968	0.5	1	5	1	1	0|1
2841968	0.5	0	0	1	1	0|1
2841968	0.5	1	3	1	1	1|0
2841968	0.5	0	0	0	1	0|1
2841968	0.5	0	0	1	1	1|0
2841968	0.5	0	5	1	1	1|0
2841968	0.5	0	0	1	1	0|1
2841968	0.5	1	11	1	1	1|0
2841968	0.5	0	0	1	1	1|0
2841968	0.5	0	0	1	1	1|0
2841968	0.5	0	0	1	1	1|0
2841968	0.5	1	30	1	1	0|1
2841968	0.5	0	0	1	1	1|0
2841968	0.5	1	11	1	1	0|1
2841968	0.5	0	0	1	1	1|0
2841968	0.5	0	0	1	1	0|1
2841968	0.5	0	8	1	1	1|0
2841968	0.5	0	0	1	1	0|1
2841968	0.5	0	1	1	1	1|0
2841968	0.5	1	2	1	1	1|0
2841968	0.5	0	17	1	1	1|0
2841968	0.5	1	15	1	1	1|0
2841968	0.5	0	0	1	1	0|1
2841968	0.5	0	0	0	1	1|0
2841968	0.5	1	6	1	1	1|0
2841968	0.5	1	8	1	1	0|1
2841968	0.5	0	0	1	1	0|1
2841968	0.5	0	0	1	1	0|1
2841968	0.5	0	0	1	1	1|0
2841968	0.5	1	11	1	1	1|0
2870972	0.5	0	0	1	1	1|0
2870972	0.5	0	0	1	1	0|1
2870972	0.5	1	5	1	1	1|0
2870972	0.5	0	0	1	1	1|0
2870972	0.5	0	0	1	1	0|1
2870972	0.5	0	0	1	1	1|0
2870972	0.5	0	0	0	1	1|0
2870972	0.5	0	8	1	1	1|0
2870972	0.5	0	1	1	1	1|0
2870972	0.5	1	8	1	1	1|0
2870972	0.5	0	2	1	1	1|0
2870972	0.5	0	2	1	1	1|0
2870972	0.5	0	0	1	1	0|1
2870972	0.5	1	17	1	1	1|0
2870972	0.5	1	54	1	1	1|0
2870972	0.5	0	0	1	1	1|0
2870972	0.5	1	17	1	1	1|0
2870972	0.5	0	2	1	1	1|0
2870972	0.5	0	0	1	1	1|0
2870972	0.5	0	0	1	1	1|0
2870972	0.5	1	42	1	1	1|0
2870972	0.5	0	3	1	1	1|0
2870972	0.5	0	1	1	1	1|0
2870972	0.5	0	0	1	1	0|1
2870972	0.5	1	50	1	1	0|1
2870972	0.5	0	4	1	1	1|0
2870972	0.5	0	0	1	1	1|0
2870972	0.5	0	0	1	1	1|0
2870972	0.5	0	0	1	1	1|0
2870972	0.5	0	0	1	1	1|0
2870972	0.5	0	0	1	1	0|1
2870972	0.5	0	0	1	1	1|0
2870972	0.5	0	6	1	1	1|0
2870972	0.5	0	7	1	1	1|0
2870972	0.5	0	0	1	1	0|1
2870972	0.5	0	0	1	1	1|0
2870972	0.5	0	0	1	1	1|0
2870972	0.5	0	7	1	1	0|1
2870972	0.5	1	20	1	1	1|0
2870972	0.5	0	0	1	1	1|0
2870972	0.5	0	4	1	1	1|0
2881475	0.5	0	17	1	1	1|0
2881475	0.5	0	16	1	1	1|0
2881475	0.5	0	0	1	1	0|1
2881475	0.5	1	2	1	1	1|0
2881475	0.5	0	2	1	1	1|0
2881475	0.5	0	0	1	1	0|1
2881475	0.5	1	2	1	1	1|0
2881475	0.5	0	19	1	1	1|0
2881475	0.5	0	0	0	1	1|0
2881475	0.5	0	1	1	1	1|0
2881475	0.5	0	2	1	1	1|0
2881475	0.5	0	0	1	1	1|0
2881475	0.5	0	45	1	1	1|0
2881475	0.5	0	0	1	1	1|0
2881475	0.5	0	1	1	1	0|1
2881475	0.5	0	0	1	1	1|0
2881475	0.5	0	0	0	1	0|1
2881475	0.5	0	30	1	1	1|0
2881475	0.5	0	27	1	1	1|0
2881475	0.5	1	31	1	1	0|1
2881475	0.5	0	0	1	1	1|0
2881475	0.5	1	4	1	1	1|0
2881475	0.5	0	0	1	1	1|0
2881475	0.5	0	0	1	1	0|1
2881475	0.5	0	0	0	1	1|0
2881475	0.5	0	0	1	1	1|0
2881475	0.5	0	19	1	1	1|0
2881475	0.5	0	0	1	1	0|1
2881475	0.5	1	2	1	1	1|0
2881475	0.5	0	0	1	1	1|0
2881475	0.5	0	0	0	1	1|0
2881475	0.5	1	1	1	1	0|1
2881475	0.5	0	0	1	1	0|1
2881475	0.5	0	0	1	1	1|0
2881475	0.5	0	0	1	1	0|1
2881475	0.5	0	0	1	1	0|1
2881475	0.5	1	1	1	1	0|1
2881475	0.5	0	0	1	1	1|0
2881475	0.5	0	0	1	1	1|0
2881475	0.5	0	0	1	1	1|0
2881475	0.5	0	0	0	1	1|0
2881475	0.5	0	1	1	1	1|0
2881475	0.5	1	3	1	1	0|1
2881475	0.5	0	0	1	1	1|0
2881475	0.5	0	0	1	1	1|0
2881475	0.5	0	73	1	1	1|0
2998884	0.5	1	10	1	1	0|1
2998884	0.5	1	6	1	1	1|0
2998884	0.5	1	14	1	1	1|0
2998884	0.5	1	3	1	1	1|0
2998884	0.5	0	1	1	1	1|0
2998884	0.5	0	11	1	1	1|0
2998884	0.5	0	0	1	1	1|0
2998884	0.5	1	6	1	1	1|0
2998884	0.5	0	0	1	1	1|0
2998884	0.5	0	0	1	1	1|0
2998884	0.5	0	9	1	1	1|0
2998884	0.5	1	18	1	1	0|1
2998884	0.5	0	0	1	1	0|1
2998884	0.5	1	11	1	1	0|1
2998884	0.5	0	0	1	1	0|1
2998884	0.5	0	0	1	1	1|0
2998884	0.5	0	0	1	1	1|0
2998884	0.5	1	5	1	1	1|0
2998884	0.5	0	0	1	1	1|0
2998884	0.5	0	1	1	1	1|0
2998884	0.5	0	0	1	1	0|1
2998884	0.5	0	0	1	1	1|0
2998884	0.5	0	67	1	1	1|0
2998884	0.5	0	2	1	1	1|0
2998884	0.5	0	0	1	1	0|1
2998884	0.5	0	3	1	1	0|1
2998884	0.5	0	3	1	1	1|0
2998884	0.5	0	0	1	1	0|1
2998884	0.5	0	0	1	1	1|0
2998884	0.5	0	0	1	1	1|0
2998884	0.5	0	0	1	1	1|0
2998884	0.5	0	0	1	1	0|1
2998884	0.5	0	0	1	1	1|0
2998884	0.5	0	0	1	1	1|0
2998884	0.5	0	0	1	1	1|0
2998884	0.5	0	0	1	1	1|0
2998884	0.5	0	0	1	1	1|0
3005573	0.5	1	8	1	1	1|0
3005573	0.5	0	0	1	1	1|0
3005573	0.5	1	15	1	1	1|0
3005573	0.5	0	8	1	1	0|1
3005573	0.5	0	29	1	1	1|0
3005573	0.5	0	60	1	1	1|0
3005573	0.5	0	0	1	1	0|1
3005573	0.5	0	18	1	1	1|0
3005573	0.5	0	12	1	1	1|0
3005573	0.5	0	8	1	1	0|1
3005573	0.5	0	0	1	1	1|0
3005573	0.5	0	0	1	1	0|1
3005573	0.5	1	3	1	1	1|0
3005573	0.5	0	0	1	1	0|1
3005573	0.5	0	42	1	1	1|0
3005573	0.5	0	0	1	1	0|1
3005573	0.5	0	0	1	1	0|1
3005573	0.5	1	30	1	1	0|1
3005573	0.5	1	11	1	1	0|1
3005573	0.5	0	0	1	1	1|0
3005573	0.5	1	38	1	1	1|0
3005573	0.5	1	3	1	1	0|1
3005573	0.5	0	14	1	1	1|0
3005573	0.5	0	3	1	1	1|0
3005573	0.5	0	20	1	1	1|0
3005573	0.5	0	0	1	1	0|1
3005573	0.5	0	0	1	1	0|1
3005573	0.5	0	1	1	1	0|1
3005573	0.5	1	23	1	1	1|0
3005573	0.5	0	0	1	1	0|1
3005573	0.5	1	4	1	1	1|0
3005573	0.5	0	0	1	1	0|1
3005573	0.5	0	0	1	1	1|0
3005573	0.5	1	23	1	1	1|0
3005573	0.5	0	0	1	1	1|0
3005573	0.5	0	0	1	1	1|0
3005573	0.5	1	7	1	1	0|1
3005573	0.5	0	58	1	1	1|0
3005573	0.5	1	48	1	1	0|1
3005573	0.5	1	16	1	1	1|0
3005573	0.5	0	0	1	1	0|1
3005573	0.5	1	25	1	1	0|1
3005573	0.5	1	27	1	1	1|0
3005573	0.5	0	9	1	1	1|0
3005573	0.5	0	9	1	1	1|0
3005573	0.5	0	0	1	1	0|1
3034956	0.5	0	0	1	1	0|1
3034956	0.5	0	0	1	1	1|0
3034956	0.5	0	3	1	1	0|1
3034956	0.5	1	6	1	1	1|0
3034956	0.5	0	0	0	1	0|1
3034956	0.5	0	15	1	1	1|0
3034956	0.5	1	52	1	1	0|1
3034956	0.5	0	5	1	1	1|0
3034956	0.5	0	0	1	1	1|0
3034956	0.5	0	52	1	1	1|0
3034956	0.5	0	0	1	1	1|0
3034956	0.5	0	0	1	1	1|0
3034956	0.5	0	0	1	1	1|0
3034956	0.5	0	0	1	1	0|1
3034956	0.5	0	0	1	1	1|0
3034956	0.5	1	6	1	1	1|0
3034956	0.5	0	0	1	1	0|1
3034956	0.5	0	0	1	1	1|0
3034956	0.5	0	0	1	1	1|0
3034956	0.5	0	18	1	1	1|0
3034956	0.5	0	0	1	1	0|1
3034956	0.5	0	56	1	1	1|0
3034956	0.5	0	25	1	1	0|1
3034956	0.5	1	57	1	1	1|0
3034956	0.5	0	0	1	1	1|0
3034956	0.5	1	8	1	1	1|0
3034956	0.5	0	5	1	1	1|0
3034956	0.5	0	0	1	1	0|1
3034956	0.5	0	0	1	1	0|1
3034956	0.5	1	1	1	1	1|0
3034956	0.5	0	0	0	1	0|1
3034956	0.5	0	0	1	1	0|1
3034956	0.5	1	21	1	1	1|0
3034956	0.5	0	31	1	1	1|0
3034956	0.5	0	0	1	1	1|0
3034956	0.5	0	0	1	1	0|1
3034956	0.5	1	4	1	1	1|0
3034956	0.5	0	0	1	1	1|0
3034956	0.5	0	0	1	1	0|1
3034956	0.5	0	0	1	1	0|1
3034956	0.5	0	0	1	1	0|1
3034956	0.5	0	2	1	1	0|1
3034956	0.5	1	1	1	1	1|0
3034956	0.5	0	0	1	1	0|1
3034956	0.5	1	3	1	1	1|0
3038397	0.5	0	0	1	1	0|1
3038397	0.5	0	0	1	1	1|0
3038397	0.5	0	0	1	1	1|0
3038397	0.5	0	0	1	1	1|0
3038397	0.5	0	0	1	1	1|0
3038397	0.5	1	2	1	1	0|1
3038397	0.5	0	0	1	1	0|1
3038397	0.5	0	0	1	1	1|0
3038397	0.5	0	0	1	1	1|0
3038397	0.5	0	29	1	1	1|0
3038397	0.5	0	0	1	1	1|0
3038397	0.5	0	0	1	1	1|0
3038397	0.5	0	0	1	1	1|0
3038397	0.5	1	5	1	1	0|1
3038397	0.5	0	8	1	1	1|0
3038397	0.5	1	20	1	1	1|0
3038397	0.5	0	10	1	1	1|0
3038397	0.5	1	16	1	1	1|0
3038397	0.5	0	2	1	1	1|0
3038397	0.5	0	9	1	1	1|0
3038397	0.5	0	4	1	1	1|0
3038397	0.5	0	0	1	1	0|1
3038397	0.5	0	0	1	1	0|1
3038397	0.5	0	40	1	1	1|0
3038397	0.5	1	1	1	1	1|0
3038397	0.5	0	9	1	1	1|0
3038397	0.5	1	2	1	1	0|1
3038397	0.5	0	0	1	1	1|0
3038397	0.5	0	5	1	1	1|0
3038397	0.5	0	5	1	1	1|0
3038397	0.5	0	0	1	1	1|0
3038397	0.5	0	0	1	1	0|1
3038397	0.5	0	0	1	1	1|0
3038397	0.5	0	0	1	1	1|0
3038397	0.5	0	0	1	1	0|1
3038397	0.5	0	0	1	1	1|0
3038397	0.5	0	2	1	1	1|0
3038397	0.5	0	17	1	1	1|0
3038397	0.5	0	9	1	1	1|0
3038397	0.5	0	0	0	1	1|0
3038397	0.5	0	0	0	1	1|0
3038397	0.5	0	0	1	1	1|0
3038397	0.5	0	0	1	1	1|0
3038397	0.5	0	0	1	1	0|1
3038397	0.5	1	6	1	1	0|1
3038397	0.5	0	0	0	1	1|0
3038397	0.5	1	21	1	1	1|0
3038397	0.5	1	5	1	1	1|0
3038397	0.5	0	8	1	1	1|0
3038397	0.5	1	8	1	1	1|0
3038397	0.5	0	0	1	1	1|0
3038397	0.5	0	0	1	1	0|1
3043859	0.5	0	18	1	1	1|0
3043859	0.5	0	0	1	1	1|0
3043859	0.5	0	0	0	1	1|0
3043859	0.5	1	19	1	1	1|0
3043859	0.5	0	34	1	1	1|0
3043859	0.5	0	0	1	1	1|0
3043859	0.5	0	0	1	1	1|0
3043859	0.5	0	21	1	1	1|0
3043859	0.5	0	26	1	1	1|0
3043859	0.5	0	0	1	1	1|0
3043859	0.5	0	0	1	1	1|0
3043859	0.5	0	1	1	1	1|0
3043859	0.5	0	0	1	1	0|1
3043859	0.5	0	0	1	1	1|0
3043859	0.5	0	5	1	1	1|0
3043859	0.5	0	8	1	1	1|0
3043859	0.5	0	0	1	1	1|0
3043859	0.5	0	24	1	1	1|0
3043859	0.5	0	6	1	1	1|0
3043859	0.5	0	0	1	1	0|1
3043859	0.5	0	1	1	1	1|0
3043859	0.5	0	9	1	1	1|0
3043859	0.5	0	5	1	1	1|0
3043859	0.5	0	16	1	1	1|0
3043859	0.5	0	0	1	1	1|0
3043859	0.5	0	0	0	1	0|1
3043859	0.5	0	0	1	1	1|0
3043859	0.5	0	0	1	1	1|0
3043859	0.5	0	0	1	1	1|0
3043859	0.5	0	22	1	1	0|1
3043859	0.5	0	22	1	1	1|0
3043859	0.5	0	0	1	1	1|0
3043859	0.5	0	15	1	1	0|1
3043859	0.5	0	0	1	1	0|1
3043859	0.5	0	0	1	1	1|0
3043859	0.5	0	0	1	1	1|0
3043859	0.5	0	0	1	1	0|1
3043859	0.5	0	1	1	1	1|0
3059444	0.5	0	0	1	1	1|0
3059444	0.5	1	3	1	1	1|0
3059444	0.5	1	20	1	1	1|0
3059444	0.5	0	0	1	1	1|0
3059444	0.5	1	6	1	1	0|1
3059444	0.5	0	0	1	1	1|0
3059444	0.5	0	0	1	1	0|1
3059444	0.5	0	0	1	1	0|1
3059444	0.5	0	8	1	1	0|1
3059444	0.5	0	0	1	1	1|0
3059444	0.5	0	0	1	1	1|0
3059444	0.5	0	0	1	1	1|0
3059444	0.5	0	0	1	1	1|0
3059444	0.5	0	0	1	1	1|0
3059444	0.5	0	0	1	1	1|0
3059444	0.5	0	0	1	1	1|0
3059444	0.5	0	0	1	1	0|1
3059444	0.5	0	2	1	1	0|1
3059444	0.5	1	7	1	1	0|1
3059444	0.5	0	0	1	1	0|1
3059444	0.5	0	0	0	1	1|0
3059444	0.5	0	0	1	1	1|0
3059444	0.5	0	4	1	1	1|0
3059444	0.5	0	30	1	1	1|0
3059444	0.5	0	0	1	1	0|1
3059444	0.5	0	0	1	1	0|1
3059444	0.5	0	0	0	1	1|0
3059444	0.5	0	0	1	1	1|0
3059444	0.5	1	5	1	1	0|1
3059444	0.5	0	0	1	1	1|0
3059444	0.5	0	2	1	1	0|1
3059444	0.5	1	8	1	1	1|0
3059444	0.5	1	13	1	1	1|0
3059444	0.5	0	5	1	1	1|0
3059444	0.5	0	0	0	1	0|1
3059444	0.5	0	12	1	1	1|0
3236914	0.5	0	0	1	1	0|1
3236914	0.5	0	2	1	1	1|0
3236914	0.5	0	0	1	1	1|0
3236914	0.5	0	7	1	1	1|0
3236914	0.5	0	3	1	1	1|0
3236914	0.5	0	0	1	1	1|0
3236914	0.5	0	4	1	1	1|0
3236914	0.5	0	0	1	1	1|0
3236914	0.5	0	0	1	1	1|0
3236914	0.5	0	0	1	1	1|0
3236914	0.5	0	0	1	1	1|0
3236914	0.5	0	8	1	1	1|0
3236914	0.5	0	18	1	1	1|0
3236914	0.5	0	5	1	1	1|0
3236914	0.5	0	0	0	1	0|1
3236914	0.5	0	1	1	1	1|0
3236914	0.5	0	2	1	1	1|0
3236914	0.5	0	8	1	1	1|0
3236914	0.5	0	0	0	1	0|1
3236914	0.5	1	2	1	1	0|1
3236914	0.5	0	5	1	1	1|0
3236914	0.5	0	0	1	1	1|0
3236914	0.5	1	4	1	1	1|0
3236914	0.5	0	0	1	1	1|0
3236914	0.5	1	18	1	1	1|0
3236914	0.5	0	0	1	1	1|0
3236914	0.5	1	44	1	1	0|1
3236914	0.5	0	0	0	1	1|0
3236914	0.5	0	6	1	1	0|1
3236914	0.5	0	6	1	1	1|0
3236914	0.5	0	12	1	1	1|0
3236914	0.5	0	0	1	1	1|0
3236914	0.5	0	2	1	1	0|1
3331460	0.5	0	0	1	1	1|0
3331460	0.5	0	3	1	1	1|0
3331460	0.5	0	0	1	1	1|0
3331460	0.5	0	0	1	1	1|0
3331460	0.5	0	0	1	1	1|0
3331460	0.5	1	4	1	1	0|1
3331460	0.5	0	7	1	1	1|0
3331460	0.5	0	0	1	1	1|0
3331460	0.5	0	0	1	1	1|0
3331460	0.5	0	0	1	1	0|1
3331460	0.5	0	0	1	1	0|1
3331460	0.5	0	6	1	1	1|0
3331460	0.5	0	51	1	1	1|0
3331460	0.5	1	30	1	1	0|1
3331460	0.5	0	9	1	1	0|1
3331460	0.5	1	8	1	1	0|1
3331460	0.5	0	0	1	1	0|1
3331460	0.5	0	0	1	1	0|1
3331460	0.5	0	9	1	1	1|0
3331460	0.5	0	7	1	1	1|0
3331460	0.5	0	75	1	1	1|0
3331460	0.5	0	0	1	1	1|0
3331460	0.5	1	2	1	1	0|1
3331460	0.5	0	0	1	1	0|1
3331460	0.5	0	0	1	1	1|0
3331460	0.5	0	0	0	1	1|0
3331460	0.5	0	0	1	1	1|0
3331460	0.5	0	0	1	1	1|0
3331460	0.5	0	0	1	1	0|1
3331460	0.5	0	56	1	1	1|0
3331460	0.5	0	81	1	1	0|1
3331460	0.5	0	0	1	1	1|0
3331460	0.5	0	0	1	1	1|0
3331460	0.5	0	29	1	1	1|0
3331460	0.5	0	11	1	1	1|0
3331460	0.5	0	0	0	1	1|0
3331460	0.5	0	0	1	1	1|0
3331460	0.5	0	0	1	1	1|0
3331460	0.5	0	0	1	1	0|1
3331460	0.5	0	0	1	1	1|0
3331460	0.5	0	0	1	1	0|1
3331460	0.5	0	0	1	1	1|0
3331460	0.5	1	4	1	1	1|0
3331460	0.5	0	0	1	1	0|1
3331460	0.5	0	0	1	1	0|1
3379456	0.5	1	21	1	1	1|0
3379456	0.5	0	0	1	1	1|0
3379456	0.5	0	10	1	1	1|0
3379456	0.5	0	0	1	1	0|1
3379456	0.5	0	0	1	1	0|1
3379456	0.5	0	0	1	1	0|1
3379456	0.5	0	0	1	1	0|1
3379456	0.5	1	3	1	1	1|0
3379456	0.5	0	0	1	1	1|0
3379456	0.5	0	0	0	1	1|0
3379456	0.5	0	1	1	1	0|1
3379456	0.5	0	29	1	1	1|0
3379456	0.5	0	0	1	1	1|0
3379456	0.5	0	0	1	1	1|0
3379456	0.5	0	0	1	1	1|0
3379456	0.5	0	10	1	1	1|0
3379456	0.5	0	0	1	1	0|1
3379456	0.5	0	20	1	1	1|0
3379456	0.5	0	0	1	1	1|0
3379456	0.5	0	0	0	1	0|1
3379456	0.5	0	0	1	1	1|0
3379456	0.5	0	0	1	1	1|0
3379456	0.5	1	9	1	1	1|0
3379456	0.5	0	0	1	1	1|0
3379456	0.5	0	0	1	1	1|0
3379456	0.5	0	14	1	1	1|0
3379456	0.5	0	23	1	1	1|0
3379456	0.5	0	0	1	1	1|0
3379456	0.5	1	37	1	1	1|0
3379456	0.5	0	0	1	1	1|0
3379456	0.5	0	4	1	1	1|0
3379456	0.5	0	0	1	1	1|0
3379456	0.5	0	0	1	1	1|0
3379456	0.5	1	8	1	1	1|0
3379456	0.5	1	15	1	1	0|1
3379456	0.5	0	29	1	1	1|0
3379456	0.5	0	0	1	1	1|0
3379456	0.5	1	1	1	1	1|0
3379456	0.5	0	7	1	1	1|0
3379456	0.5	0	0	1	1	0|1
3379456	0.5	1	41	1	1	0|1
3379456	0.5	0	0	1	1	0|1
3379456	0.5	1	4	1	1	1|0
3379456	0.5	0	5	1	1	1|0
3528032	0.5	1	48	1	1	1|0
3528032	0.5	1	10	1	1	1|0
3528032	0.5	0	3	1	1	1|0
3528032	0.5	1	36	1	1	1|0
3528032	0.5	0	0	1	1	0|1
3528032	0.5	0	0	1	1	1|0
3528032	0.5	0	0	0	1	0|1
3528032	0.5	0	0	1	1	1|0
3528032	0.5	0	42	1	1	1|0
3528032	0.5	0	0	1	1	0|1
3528032	0.5	0	10	1	1	1|0
3528032	0.5	0	0	1	1	0|1
3528032	0.5	0	31	1	1	1|0
3528032	0.5	0	0	1	1	1|0
3528032	0.5	0	1	1	1	1|0
3528032	0.5	0	0	1	1	0|1
3528032	0.5	0	4	1	1	1|0
3528032	0.5	0	0	1	1	0|1
3528032	0.5	1	97	1	1	0|1
3528032	0.5	1	138	1	1	0|1
3528032	0.5	0	0	0	1	0|1
3528032	0.5	0	0	1	1	1|0
3528032	0.5	0	0	1	1	1|0
3528032	0.5	0	6	1	1	1|0
3528032	0.5	1	12	1	1	0|1
3528032	0.5	0	0	1	1	1|0
3528032	0.5	0	0	1	1	0|1
3528032	0.5	0	16	1	1	1|0
3528032	0.5	0	1	1	1	1|0
3528032	0.5	0	0	1	1	1|0
3528032	0.5	0	0	1	1	0|1
3528032	0.5	1	6	1	1	1|0
3528032	0.5	0	0	1	1	1|0
3528032	0.5	0	19	1	1	1|0
3528032	0.5	0	0	1	1	0|1
3528032	0.5	1	22	1	1	1|0
3528032	0.5	0	0	1	1	0|1
3528032	0.5	1	2	1	1	1|0
3573012	0.5	0	0	1	1	1|0
3573012	0.5	0	21	1	1	1|0
3573012	0.5	1	3	1	1	1|0
3573012	0.5	0	0	1	1	0|1
3573012	0.5	0	0	1	1	1|0
3573012	0.5	0	0	1	1	1|0
3573012	0.5	0	0	1	1	0|1
3573012	0.5	0	0	1	1	1|0
3573012	0.5	0	21	1	1	1|0
3573012	0.5	1	8	1	1	1|0
3573012	0.5	0	0	1	1	0|1
3573012	0.5	1	14	1	1	0|1
3573012	0.5	0	0	0	1	1|0
3573012	0.5	1	2	1	1	1|0
3573012	0.5	1	8	1	1	1|0
3573012	0.5	0	0	1	1	0|1
3573012	0.5	0	0	1	1	1|0
3573012	0.5	0	20	1	1	1|0
3573012	0.5	0	0	1	1	1|0
3573012	0.5	0	7	1	1	1|0
3573012	0.5	0	4	1	1	1|0
3573012	0.5	0	0	1	1	0|1
3573012	0.5	1	11	1	1	1|0
3573012	0.5	0	33	1	1	0|1
3573012	0.5	0	5	1	1	0|1
3573012	0.5	0	0	1	1	0|1
3573012	0.5	0	0	1	1	1|0
3573012	0.5	0	3	1	1	1|0
3573012	0.5	1	2	1	1	1|0
3573012	0.5	0	12	1	1	1|0
3573012	0.5	1	3	1	1	1|0
3573012	0.5	0	0	1	1	1|0
3573012	0.5	0	0	0	1	1|0
3573012	0.5	1	13	1	1	0|1
3573012	0.5	0	0	1	1	0|1
3573012	0.5	0	0	1	1	1|0
3573012	0.5	0	0	1	1	0|1
3573012	0.5	0	0	0	1	1|0
3573012	0.5	1	7	1	1	1|0
3573012	0.5	0	0	0	1	0|1
3573012	0.5	1	20	1	1	1|0
3573012	0.5	0	6	1	1	0|1
3573012	0.5	0	0	1	1	1|0
3573012	0.5	0	45	1	1	1|0
3573012	0.5	0	0	1	1	1|0
3573012	0.5	0	14	1	1	1|0
3573012	0.5	0	0	0	1	1|0
3617580	0.5	1	4	1	1	1|0
3617580	0.5	0	4	1	1	1|0
3617580	0.5	0	0	1	1	0|1
3617580	0.5	0	0	1	1	1|0
3617580	0.5	0	0	1	1	1|0
3617580	0.5	1	25	1	1	0|1
3617580	0.5	0	0	1	1	0|1
3617580	0.5	0	3	1	1	1|0
3617580	0.5	1	14	1	1	1|0
3617580	0.5	0	0	1	1	0|1
3617580	0.5	0	0	1	1	0|1
3617580	0.5	0	0	1	1	0|1
3617580	0.5	1	1	1	1	1|0
3617580	0.5	0	5	1	1	1|0
3617580	0.5	0	0	1	1	1|0
3617580	0.5	0	0	1	1	1|0
3617580	0.5	0	6	1	1	1|0
3617580	0.5	0	41	1	1	1|0
3617580	0.5	0	0	1	1	0|1
3617580	0.5	0	32	1	1	0|1
3617580	0.5	0	0	1	1	0|1
3617580	0.5	0	0	0	1	0|1
3617580	0.5	0	5	1	1	1|0
3617580	0.5	0	0	1	1	0|1
3617580	0.5	0	1	1	1	1|0
3617580	0.5	0	0	1	1	1|0
3617580	0.5	0	0	0	1	0|1
3617580	0.5	0	0	1	1	0|1
3617580	0.5	0	0	0	1	0|1
3617580	0.5	0	0	1	1	1|0
3617580	0.5	0	0	0	1	1|0
3617580	0.5	0	0	1	1	0|1
3617580	0.5	0	0	1	1	1|0
3617580	0.5	1	10	1	1	1|0
3617580	0.5	0	6	1	1	1|0
3617580	0.5	0	32	1	1	1|0
3617580	0.5	1	1	1	1	0|1
3617580	0.5	1	5	1	1	0|1
3617580	0.5	0	11	1	1	1|0
3627676	0.5	0	0	1	1	1|0
3627676	0.5	1	2	1	1	1|0
3627676	0.5	1	4	1	1	1|0
3627676	0.5	0	0	1	1	0|1
3627676	0.5	1	106	1	1	0|1
3627676	0.5	0	2	1	1	0|1
3627676	0.5	0	0	1	1	1|0
3627676	0.5	0	5	1	1	1|0
3627676	0.5	0	0	1	1	1|0
3627676	0.5	0	27	1	1	1|0
3627676	0.5	0	0	1	1	0|1
3627676	0.5	0	0	1	1	0|1
3627676	0.5	0	25	1	1	1|0
3627676	0.5	0	2	1	1	1|0
3627676	0.5	0	0	0	1	1|0
3627676	0.5	0	0	1	1	1|0
3627676	0.5	0	0	1	1	1|0
3627676	0.5	0	0	0	1	0|1
3627676	0.5	0	10	1	1	1|0
3627676	0.5	0	10	1	1	1|0
3627676	0.5	0	0	1	1	1|0
3627676	0.5	0	0	1	1	1|0
3627676	0.5	1	2	1	1	1|0
3627676	0.5	0	0	1	1	1|0
3627676	0.5	0	19	1	1	1|0
3627676	0.5	0	14	1	1	1|0
3627676	0.5	1	5	1	1	0|1
3627676	0.5	0	32	1	1	1|0
3627676	0.5	1	5	1	1	1|0
3627676	0.5	0	30	1	1	1|0
3627676	0.5	0	3	1	1	0|1
3627676	0.5	1	1	1	1	1|0
3627676	0.5	0	1	1	1	1|0
3627676	0.5	0	0	1	1	1|0
3627676	0.5	0	0	1	1	0|1
3627676	0.5	0	0	1	1	0|1
3627676	0.5	1	64	1	1	0|1
3627676	0.5	0	0	1	1	0|1
3627676	0.5	1	2	1	1	1|0
3627676	0.5	1	10	1	1	0|1
3627676	0.5	0	0	1	1	0|1
3628100	0.5	1	8	1	1	1|0
3628100	0.5	0	0	1	1	0|1
3628100	0.5	0	0	1	1	1|0
3628100	0.5	0	11	1	1	1|0
3628100	0.5	0	13	1	1	1|0
3628100	0.5	0	0	1	1	0|1
3628100	0.5	0	0	1	1	0|1
3628100	0.5	0	0	1	1	1|0
3628100	0.5	1	17	1	1	0|1
3628100	0.5	0	0	1	1	0|1
3628100	0.5	1	7	1	1	1|0
3628100	0.5	0	0	1	1	1|0
3628100	0.5	0	0	1	1	1|0
3628100	0.5	0	31	1	1	1|0
3628100	0.5	0	0	1	1	1|0
3628100	0.5	0	0	1	1	0|1
3628100	0.5	0	0	1	1	0|1
3628100	0.5	0	14	1	1	0|1
3628100	0.5	0	0	1	1	1|0
3628100	0.5	0	11	1	1	1|0
3628100	0.5	0	0	0	1	0|1
3628100	0.5	0	5	1	1	1|0
3628100	0.5	0	0	1	1	0|1
3628100	0.5	0	0	1	1	1|0
3628100	0.5	0	0	1	1	1|0
3628100	0.5	0	14	1	1	1|0
3628100	0.5	1	4	1	1	1|0
3628100	0.5	0	0	1	1	1|0
3628100	0.5	0	0	1	1	1|0
3628100	0.5	0	4	1	1	1|0
3628100	0.5	0	0	1	1	1|0
3628100	0.5	0	4	1	1	1|0
3628100	0.5	0	0	1	1	1|0
3628100	0.5	0	0	1	1	1|0
3628100	0.5	0	0	1	1	1|0
3628100	0.5	1	30	1	1	0|1
3628100	0.5	0	0	1	1	0|1
3628100	0.5	0	0	1	1	0|1
3646902	0.5	0	4	1	1	1|0
3646902	0.5	1	11	1	1	1|0
3646902	0.5	0	8	1	1	0|1
3646902	0.5	0	3	1	1	0|1
3646902	0.5	0	0	1	1	0|1
3646902	0.5	0	0	1	1	1|0
3646902	0.5	0	8	1	1	1|0
3646902	0.5	0	0	1	1	0|1
3646902	0.5	0	0	1	1	0|1
3646902	0.5	0	0	1	1	0|1
3646902	0.5	0	0	1	1	0|1
3646902	0.5	0	7	1	1	0|1
3646902	0.5	0	0	0	1	0|1
3646902	0.5	0	0	1	1	0|1
3646902	0.5	0	30	1	1	1|0
3646902	0.5	0	0	1	1	1|0
3646902	0.5	1	10	1	1	1|0
3646902	0.5	1	3	1	1	1|0
3646902	0.5	0	12	1	1	1|0
3646902	0.5	1	32	1	1	1|0
3646902	0.5	0	0	1	1	1|0
3646902	0.5	0	0	1	1	0|1
3646902	0.5	0	0	1	1	0|1
3646902	0.5	0	0	1	1	1|0
3646902	0.5	0	0	1	1	0|1
3646902	0.5	1	3	1	1	1|0
3646902	0.5	0	0	1	1	1|0
3646902	0.5	0	0	1	1	1|0
3646902	0.5	1	4	1	1	1|0
3646902	0.5	0	8	1	1	1|0
3646902	0.5	0	0	1	1	0|1
3646902	0.5	0	0	1	1	1|0
3646902	0.5	0	0	1	1	1|0
3646902	0.5	0	12	1	1	1|0
3649963	0.5	0	3	1	1	1|0
3649963	0.5	0	9	1	1	1|0
3649963	0.5	1	12	1	1	1|0
3649963	0.5	0	0	1	1	0|1
3649963	0.5	1	3	1	1	1|0
3649963	0.5	0	0	0	1	1|0
3649963	0.5	0	0	1	1	0|1
3649963	0.5	0	0	1	1	0|1
3649963	0.5	0	0	1	1	1|0
3649963	0.5	0	5	1	1	1|0
3649963	0.5	0	0	1	1	1|0
3649963	0.5	1	9	1	1	0|1
3649963	0.5	0	8	1	1	1|0
3649963	0.5	0	0	1	1	1|0
3649963	0.5	0	0	1	1	0|1
3649963	0.5	0	0	1	1	1|0
3649963	0.5	1	1	1	1	0|1
3649963	0.5	1	6	1	1	0|1
3649963	0.5	0	0	1	1	1|0
3649963	0.5	0	3	1	1	1|0
3649963	0.5	1	27	1	1	1|0
3649963	0.5	0	0	1	1	1|0
3649963	0.5	0	0	1	1	1|0
3649963	0.5	1	2	1	1	0|1
3649963	0.5	1	5	1	1	1|0
3649963	0.5	0	0	1	1	1|0
3649963	0.5	1	5	1	1	0|1
3649963	0.5	0	0	1	1	1|0
3649963	0.5	0	0	1	1	1|0
3649963	0.5	0	0	1	1	1|0
3649963	0.5	0	0	1	1	1|0
3649963	0.5	0	0	1	1	0|1
3649963	0.5	0	0	1	1	1|0
3649963	0.5	0	9	1	1	1|0
3649963	0.5	0	0	1	1	1|0
3649963	0.5	1	2	1	1	1|0
[truncated: 1,745 more rows]
