# Supplementary material for: Improving population scale statistical phasing with whole-genome sequencing data
Source: PLoS Genet. 2024 Jul 3;20(7):e1011092. doi: 10.1371/journal.pgen.1011092 (PMC11251608; doi:10.1371/journal.pgen.1011092)
Supplement: S8 Data — (ZIP) [file pgen.1011092.s013.zip › trios_age.csv]

	id	age
1	1023477	40
2	1040630	66
3	1073601	41
4	1102733	40
5	1114643	62
6	1130513	44
7	1172089	63
8	1200457	66
9	1211089	68
10	1216727	69
11	1250235	65
12	1256389	61
13	1306884	64
14	1320766	64
15	1323002	40
16	1345101	69
17	1363609	66
18	1372713	68
19	1373138	69
20	1439195	69
21	1447706	42
22	1453132	65
23	1457944	43
24	1505363	61
25	1508265	46
26	1518113	68
27	1528019	68
28	1562158	68
29	1571718	40
30	1605017	42
31	1619434	46
32	1620416	41
33	1646985	41
34	1652320	41
35	1654321	45
36	1665861	41
37	1680760	67
38	1708450	67
39	1736458	69
40	1750311	69
41	1752398	68
42	1754957	66
43	1772380	69
44	1801468	63
45	1830910	42
46	1837757	67
47	1903657	68
48	1903946	64
49	1925174	67
50	1931867	59
51	1977579	43
52	1983198	66
53	2000729	44
54	2036158	67
55	2081787	64
56	2088344	60
57	2095313	67
58	2096740	69
59	2128078	64
60	2147078	41
61	2227766	66
62	2233175	65
63	2239344	43
64	2255136	66
65	2265935	45
66	2295162	46
67	2315910	63
68	2335373	62
69	2359069	68
70	2373963	70
71	2408867	66
72	2409325	66
73	2416054	68
74	2416943	45
75	2418225	44
76	2435885	68
77	2453757	62
78	2495731	41
79	2504387	66
80	2524988	46
81	2558532	68
82	2562892	66
83	2580945	66
84	2618415	66
85	2631213	65
86	2652099	68
87	2667519	45
88	2672311	42
89	2702690	68
90	2746940	40
91	2777725	67
92	2841968	45
93	2861800	67
94	2870972	41
95	2881475	41
96	2903124	63
97	2909220	65
98	2927044	60
99	2934924	67
100	2979844	69
101	2989724	65
102	2998884	45
103	2999042	65
104	3005573	42
105	3021540	67
106	3028536	64
107	3034956	45
108	3038397	40
109	3043859	44
110	3059444	41
111	3103800	68
112	3117323	66
113	3122854	67
114	3131265	66
115	3148172	63
116	3157412	63
117	3197481	62
118	3217930	61
119	3236914	44
120	3247370	62
121	3297662	64
122	3301162	67
123	3315604	66
124	3331460	43
125	3379456	42
126	3380886	68
127	3391499	65
128	3399491	63
129	3414973	66
130	3459401	69
131	3469467	61
132	3479669	59
133	3484145	67
134	3494180	65
135	3505528	66
136	3528032	41
137	3545391	65
138	3564569	66
139	3573012	42
140	3617580	41
141	3627676	41
142	3628100	45
143	3642022	65
144	3646902	45
145	3649963	44
146	3661391	41
147	3668756	68
148	3672378	41
149	3676976	42
150	3706512	67
151	3706769	67
152	3708939	69
153	3718780	40
154	3731858	68
155	3743602	40
156	3747374	69
157	3765305	67
158	3798039	69
159	3839673	45
160	3880183	64
161	3916379	68
162	3927308	40
163	3927314	65
164	3940481	65
165	3965687	41
166	4056035	44
167	4080977	61
168	4081947	68
169	4100395	45
170	4116490	66
171	4150826	64
172	4183615	63
173	4191901	65
174	4264478	66
175	4281716	68
176	4292459	45
177	4312410	69
178	4331643	64
179	4368545	65
180	4390319	43
181	4396091	68
182	4400407	43
183	4466048	42
184	4473195	63
185	4478448	68
186	4490242	44
187	4503222	63
188	4513408	67
189	4519904	68
190	4525061	67
191	4572756	41
192	4587765	44
193	4594547	64
194	4606371	65
195	4630137	63
196	4640435	65
197	4647664	42
198	4659591	69
199	4661369	44
200	4665133	41
201	4684917	65
202	4715046	62
203	4743175	68
204	4758838	68
205	4823205	66
206	4823928	45
207	4829829	60
208	4840828	65
209	4848589	46
210	4863817	66
211	4866146	40
212	4878744	45
213	4920035	43
214	4962423	41
215	4963643	46
216	4966537	41
217	4984944	62
218	4986037	64
219	5017689	41
220	5019669	69
221	5022137	63
222	5035498	65
223	5069797	42
224	5079630	44
225	5085846	43
226	5087138	62
227	5133382	41
228	5152950	66
229	5166516	41
230	5174148	70
231	5177745	67
232	5187660	67
233	5230406	69
234	5238548	63
235	5278831	41
236	5280531	69
237	5288563	69
238	5301877	69
239	5311156	40
240	5319221	67
241	5354287	69
242	5384483	68
243	5398637	44
244	5430770	66
245	5455532	66
246	5485893	65
247	5553215	65
248	5572119	69
249	5582561	45
250	5585990	65
251	5632539	63
252	5641584	68
253	5666454	65
254	5667667	68
255	5671474	63
256	5697020	41
257	5732632	42
258	5733762	67
259	5769263	66
260	5800172	43
261	5824812	41
262	5834454	64
263	5844842	69
264	5852518	66
265	5872005	64
266	5873120	68
267	5927762	66
268	5934994	46
269	5948227	43
270	5952922	66
271	5999913	68
272	6001115	65
273	6019003	65
274	6021909	69
275	6024451	66
