# Supplementary material for: Improving population scale statistical phasing with whole-genome sequencing data
Source: PLoS Genet. 2024 Jul 3;20(7):e1011092. doi: 10.1371/journal.pgen.1011092 (PMC11251608; doi:10.1371/journal.pgen.1011092)
Supplement: S8 Data — (ZIP) [file pgen.1011092.s013.zip › trios.ped]

1073601	5280531	4606371
1102733	4684917	2128078
1447706	3217930	2088344
1457944	1750311	2631213
1605017	4281716	2702690
1646985	1505363	2927044
1652320	4743175	2652099
1665861	2373963	3731858
1830910	4331643	2233175
2147078	3315604	3414973
2416943	5999913	5301877
2495731	3880183	1172089
2524988	6021909	3380886
2672311	1837757	1211089
2746940	2435885	1931867
2841968	2095313	3505528
3005573	4264478	5430770
3034956	4396091	3494180
3059444	5288563	5087138
3331460	1439195	3564569
3646902	1754957	4183615
3649963	4863817	3391499
3672378	4758838	2909220
3743602	5152950	4840828
3927308	2999042	1114643
4100395	1320766	3197481
4292459	1216727	5641584
4390319	5927762	4503222
4490242	4478448	1040630
4572756	1256389	5022137
4587765	6024451	2409325
4647664	2227766	1306884
4661369	2036158	1528019
4823928	1736458	5572119
4848589	2504387	6019003
4866146	2934924	4986037
4962423	4081947	3148172
4966537	5834454	3399491
5278831	1750311	2631213
5311156	4519904	2903124
5697020	4715046	3479669
5934994	5952922	1680760
2667519	1200457	5632539
3676976	3927314	1250235
3528032	1345101	4640435
3038397	4513408	1363609
3236914	1372713	1453132
5079630	4525061	1373138
5800172	5174148	1518113
4878744	3021540	1562158
3718780	1708450	1801468
5948227	1752398	2453757
4400407	1772380	3103800
5582561	2416054	1903657
4466048	1903946	3157412
5732632	5666454	1925174
5017689	3708939	1983198
1023477	5238548	2081787
2295162	2096740	2359069
1977579	3131265	2255136
3839673	2580945	2315910
1571718	5671474	2335373
5085846	2408867	2562892
2000729	2504387	6019003
3379456	5319221	2558532
4056035	6001115	2618415
2265935	5844842	2777725
3573012	2861800	2989724
2998884	2979844	5455532
3617580	3668756	3028536
3965687	3117323	4150826
5398637	3706769	3122854
2881475	5485893	3247370
1323002	4312410	3297662
4963643	3301162	3545391
4920035	3459401	5667667
5133382	4984944	3469467
3043859	3484145	4823205
1619434	3916379	3642022
1130513	3706512	5852518
1508265	4659591	3747374
1620416	3765305	5553215
5824812	3798039	4191901
5166516	4368545	3940481
3661391	4630137	4080977
5069797	5019669	4116490
4665133	5872005	4473195
3627676	4594547	4829829
2418225	5733762	5035498
2870972	5177745	5769263
2239344	5187660	5585990
1654321	5230406	5873120
3628100	5354287	5384483
