# Supplementary material for: Improving population scale statistical phasing with whole-genome sequencing data
Source: PLoS Genet. 2024 Jul 3;20(7):e1011092. doi: 10.1371/journal.pgen.1011092 (PMC11251608; doi:10.1371/journal.pgen.1011092)
Supplement: S9 Data — (ZIP) [file pgen.1011092.s014.zip]

Archive with 2 entries (2 files):
- 200k_chr21_stats.csv
- Paper_figures_200k_chr21.R
