# Supplementary material for: Improving population scale statistical phasing with whole-genome sequencing data
Source: PLoS Genet. 2024 Jul 3;20(7):e1011092. doi: 10.1371/journal.pgen.1011092 (PMC11251608; doi:10.1371/journal.pgen.1011092)
Supplement: S9 Data — (ZIP) [file pgen.1011092.s014.zip › Paper_figures_200k_chr21.R]

#####################################
# SCRIPT FOR FIGURES 5 6 7 8 AND S4 #
#####################################

# Note : The figures are not generated in the same order than the paper, hence the non monotonic / non ascending ordering below

library(ggplot2)
library(dplyr)
library(ggpubr)
df = read.csv("./200k_chr21_stats.csv", header = TRUE)
df$PP = as.numeric(df$PP)

# Bin per PP (all extracted values have PP < 0.99)
df <- df %>% mutate(bin = case_when(PP < 0.55 ~ "[0.5-0.55)",
                                    PP < 0.6 ~ "[0.55-0.6)",
                                    PP < 0.65 ~ "[0.6-0.65)",
                                    PP < 0.7 ~ "[0.65-0.7)",
                                    PP < 0.75 ~ "[0.7-0.75)",
                                    PP < 0.8 ~ "[0.75-0.8)",
                                    PP < 0.85 ~ "[0.8-0.85)",
                                    PP < 0.9 ~ "[0.85-0.9)",
                                    PP < 0.95 ~ "[0.9-0.95)",
                                    TRUE ~ "[0.95-0.99)"))

# Set minor allele count from allele count
num_samples<-200031
df <- df %>% mutate(MAC = case_when(AC > num_samples ~ 2*num_samples-AC,
                                    TRUE ~ as.numeric(AC)))

# Bin per minor allele count
df <- df %>% mutate(mac_bin = case_when(MAC < 2 ~ "singleton",
                                        MAC < 6 ~ "2-5",
                                        MAC < 11 ~ "6-10",
                                        MAC < 21 ~ "11-20",
                                        MAC < 51 ~ "21-50",
                                        MAC < 101 ~ "51-100",
                                        MAC < 201 ~ "101-200",
                                        MAC < 501 ~ "201-500",
                                        MAC < 1001 ~ "501-1k",
                                        MAC < 2001 ~ "1k-2k",
                                        MAC < 5001 ~ "2k-5k",
                                        MAC < 10001 ~ "5k-10k",
                                        MAC < 20001 ~ "10k-20k",
                                        MAC < 50001 ~ "20k-50k",
                                        MAC < 100001 ~ "50k-100k",
                                        TRUE ~ "100k+"))

# Order bins
df$mac_bin <- factor(df$mac_bin,levels = c("singleton", "2-5", "6-10", "11-20", "21-50", "51-100", "101-200", "201-500", "501-1k", "1k-2k", "2k-5k", "5k-10k", "10k-20k", "20k-50k", "50k-100k", "100k+"))

# Categorize
df <- df %>% mutate(has.Reads = case_when(is.SNP == 0 ~ "Not analyzed<br/>(NA)",
                                          Num.PIR > 0 ~ "Share a sequencing read<br/>with another heterozygous variant",
                                          TRUE ~ "Don't share a sequencing reads<br/>with another heterozygous variant"))

# Switched / Validated
df <- df %>% mutate(state = case_when(Num.PIR > 0 & Switched==1 ~ "Switched",
                                      Num.PIR > 0 & Switched==0 ~ "Validated",
                                      TRUE ~ "NA"))

# Is SNP
df <- df %>% mutate(snp = case_when(is.SNP == 1 ~ "SNP variant",
                                    TRUE ~ "Other type of variant\n(e.g., indel)"))

###################
# Generate Sankey #
###################
############
# Figure 5 #
############
library(highcharter)
dataForSankey <- df %>% dplyr::select(snp, has.Reads, state, mac_bin)
hchart(data_to_sankey(dataForSankey), "sankey", name = "Variants") %>% hc_title(text= "UK Biobank WGS 200,031 samples - Chromosome 21 - 11,471,867 heterozygous genotypes")
# Saved as PNG with R Studio export with 1080x570 resolution

# Keep only variants with Phase Informative Reads
df_pir = filter(df, Num.PIR>0)

label_df = df_pir %>% group_by(factor(bin)) %>% summarise(n=n())

##########
# Fig. 8 #
##########
s5_plot <- ggplot(df_pir, aes(fill=factor(Switched), x=factor(bin))) +
  ggtitle(paste("UK Biobank WGS 200,031 samples - Chromosome 21\n", prettyNum(count(df_pir), big.mark = ",", scientific = FALSE), "heterozygous genotypes (PP < 0.99) verified with reads")) +
  geom_bar(position="fill") +
  ylab("Phase validated-switched ratio") +
  labs(x='SHAPEIT5 Phase Confidence Score (PP)') +
  scale_fill_manual(values=c("#9DC5C7", "#EFEAA9"), 
                    name="Phase",
                    labels=c("Validated", "Switched")) +
  #scale_fill_manual(values=c("#CBE9C3", "#C7DBF0"), 
  #                  name="Phase",
  #                  labels=c("Validated", "Switched")) +
  geom_text(
    aes(label=paste(signif(100 * ..count.. / tapply(..count.., ..x.., sum)[as.character(..x..)], digits=3), "%")),
    stat="count",
    position=position_fill(vjust=0.5)) +
  geom_text(inherit.aes = FALSE, data=label_df,aes(x = `factor(bin)`, y=1, label=prettyNum(n, big.mark = ",", scientific = FALSE)),
            position = position_dodge(0.9),vjust=-0.5) +
  theme_bw() +
  theme(plot.title = element_text(hjust = 0.5))
s5_plot
ggsave("Fig8.eps", plot = s5_plot, device = "eps", width = 35.56, height = 20.32, units = "cm")
ggsave("Fig8.pdf", plot = s5_plot, device = "pdf", width = 35.56, height = 20.32, units = "cm")

#######################
# Randomly subsampled #
#######################
# For tests
df_pir_smaller = sample_n(df_pir, 400e3)
df_pir_smaller = sample_n(df_pir, 40e3)

create_pp_plot <- function(fundf) {
  label_df = fundf %>% group_by(factor(bin)) %>% summarise(n=n())
  s5_plot2 <- ggplot(fundf, aes(fill=factor(Switched), x=factor(bin))) +
    ggtitle(paste("UK Biobank WGS 200,031 samples - Chromosome 21\n", prettyNum(count(fundf), big.mark = ",", scientific = FALSE), "heterozygous genotypes (PP < 0.99) verified with reads")) +
    geom_bar(position="fill") +
    ylab("Phase validated-switched ratio") +
    labs(x='SHAPEIT5 Phase Confidence Score (PP)') +
    scale_fill_manual(values=c("#9DC5C7", "#EFEAA9"), 
                      name="Phase",
                      labels=c("Validated", "Switched")) +
    #scale_fill_manual(values=c("#CBE9C3", "#C7DBF0"), 
    #                  name="Phase",
    #                  labels=c("Validated", "Switched")) +
    geom_text(
      aes(label=paste(signif(100 * ..count.. / tapply(..count.., ..x.., sum)[as.character(..x..)], digits=3), "%")),
      stat="count",
      position=position_fill(vjust=0.5)) +
    geom_text(inherit.aes = FALSE, data=label_df,aes(x = `factor(bin)`, y=1, label=prettyNum(n, big.mark = ",", scientific = FALSE)),
              position = position_dodge(0.9),vjust=-0.5) +
    theme_bw() +
    theme(plot.title = element_text(hjust = 0.5))

  s5_plot2
}

create_pp_plot(df_pir_smaller)

############
# Not used #
############
pp_plot <- ggplot(df_pir, aes(bin)) +
  geom_bar(aes(fill=factor(Switched)), position=position_dodge()) +
  scale_fill_manual(values=c("#9DC5C7", "#EFEAA9"), 
                    name="Phase",
                    labels=c("Validated", "Switched")) +
  labs(x='SHAPEIT5 Phase Confidence Score (PP)') +
  ggtitle(paste("UK Biobank WGS 200,031 samples - Chromosome 21\n", prettyNum(count(df_pir), big.mark = ",", scientific = FALSE), "heterozygous genotypes (PP < 0.99) verified with reads"), ) +
  theme_bw() +
  theme(plot.title = element_text(hjust = 0.5)) +
  scale_y_continuous(expand = expand_scale(mult=c(0,0.01)))
pp_plot

##########
# Fig. 7 #
##########
ggplot(df_pir, aes(fill=factor(Switched), x=factor(mac_bin))) +
  ggtitle(paste("UK Biobank WGS 200,031 samples - Chromosome 21\n", prettyNum(count(df_pir), big.mark = ",", scientific = FALSE), "heterozygous genotypes (PP < 0.99) verified with reads")) +
  geom_bar(position="fill") +
  ylab("Phase validated-switched ratio") +
  labs(x='Minor Allele Count') +
  scale_fill_manual(values=c("#9DC5C7", "#EFEAA9"), 
                    name="Phase",
                    labels=c("Validated", "Switched")) +
  #scale_fill_manual(values=c("#CBE9C3", "#C7DBF0"), 
  #                  name="Phase",
  #                  labels=c("Validated", "Switched")) +
  geom_text(
    aes(label=paste(signif(100 * ..count.. / tapply(..count.., ..x.., sum)[as.character(..x..)], digits=3), "%")),
    stat="count",
    position=position_fill(vjust=0.5)) +
  theme_bw() +
  theme(plot.title = element_text(hjust = 0.5)) +
  scale_y_continuous(expand = expand_scale(mult=c(0,0))) +
  theme(axis.text.y=element_blank(),
        axis.ticks.y=element_blank())
#ggsave("Fig7.eps", device = "eps", width = 21.1, height = 24.1, units = "cm")
ggsave("Fig7.eps", device = "eps", width = 21.1, height = 17, units = "cm")
#ggsave("Fig7.pdf", device = "pdf", width = 21.1, height = 24.1, units = "cm")
ggsave("Fig7.pdf", device = "pdf", width = 21.1, height = 17, units = "cm")

##########
# Fig. 6 #
##########
mac_plot <- ggplot(df_pir, aes(mac_bin)) +
  geom_bar(aes(fill=factor(Switched)), position=position_dodge()) +
  scale_fill_manual(values=c("#9DC5C7", "#EFEAA9"), 
                    name="Phase",
                    labels=c("Validated", "Switched")) +
  labs(x='Minor Allele Count') +
  ggtitle(paste("UK Biobank WGS 200,031 samples - Chromosome 21\n", prettyNum(count(df_pir), big.mark = ",", scientific = FALSE), "heterozygous genotypes (PP < 0.99) verified with reads"), ) +
  theme_bw() +
  theme(plot.title = element_text(hjust = 0.5)) +
  scale_y_continuous(expand = expand_scale(mult=c(0,0.01))) +
  theme(axis.title.y=element_blank())
mac_plot
#ggsave("Fig6.eps", plot = mac_plot, device = "eps", width = 21.1, height = 24.1, units = "cm")
ggsave("Fig6.eps", plot = mac_plot, device = "eps", width = 21.1, height = 17, units = "cm")
#ggsave("Fig6.pdf", plot = mac_plot, device = "pdf", width = 21.1, height = 24.12, units = "cm")
ggsave("Fig6.pdf", plot = mac_plot, device = "pdf", width = 21.1, height = 17, units = "cm")

############
# Not Used #
############
pp_pir_plot <- ggplot(df_pir, aes(bin)) +
  geom_bar() +
  labs(x='SHAPEIT5 Phase Confidence Score (PP)') +
  ggtitle(paste("UK Biobank WGS 200,031 samples - Chromosome 21\n", prettyNum(count(df_pir), big.mark = ",", scientific = FALSE), "heterozygous genotypes (PP < 0.99) verified with reads"), ) +
  theme_bw() +
  theme(plot.title = element_text(hjust = 0.5)) +
  scale_y_continuous(expand = expand_scale(mult=c(0,0.01)))
pp_pir_plot

############
# Not Used #
############
df_no_pir = filter(df, (Num.PIR==0) & (is.SNP==1))
pp_no_pir_plot <- ggplot(df_no_pir, aes(bin)) +
  geom_bar() +
  labs(x='SHAPEIT5 Phase Confidence Score (PP)') +
  ggtitle(paste("UK Biobank WGS 200,031 samples - Chromosome 21\n", prettyNum(count(df_no_pir), big.mark = ",", scientific = FALSE), "heterozygous genotypes (PP < 0.99) without reads"), ) +
  theme_bw() +
  theme(plot.title = element_text(hjust = 0.5)) +
  scale_y_continuous(expand = expand_scale(mult=c(0,0.01)))
pp_no_pir_plot


###############################################
# Plot of PP distribution per type of variant #
###############################################
designations = c("SNVs linked by reads N = 4,634,625", "SNVs without linking reads N = 5,614,442", "Others variants (e.g., indels) N = 1,222,800")
df_for_hist <- df %>% mutate(type = case_when(Num.PIR != 0 ~ designations[1],
                                              (Num.PIR == 0) & (is.SNP == 1) ~ designations[2],
                                              TRUE ~ designations[3]))
df_for_hist <- arrange(transform(df_for_hist, type=factor(type, levels=designations),type))
stats <- df_for_hist %>% group_by(type)
group_size(stats)

pp_hist_category <- ggplot(df_for_hist, aes(bin)) +
  geom_bar() +
  facet_wrap(vars(type), scales = "free_y") +
  labs(x='SHAPEIT5 Phase Confidence Score (PP)') +
  #ggtitle(paste("UK Biobank WGS 200,031 samples - Chromosome 21\n", prettyNum(count(df_no_pir), big.mark = ",", scientific = FALSE), "heterozygous genotypes (PP < 0.99) without reads"), ) +
  theme_bw() +
  theme(plot.title = element_text(hjust = 0.5),
        axis.text.x=element_text(angle=45, vjust=0.5, size=6)) +
  scale_y_continuous(expand = expand_scale(mult=c(0,0.01))) +
  theme(axis.title.y=element_blank())
pp_hist_category

pp_hist_category_log <- ggplot(df_for_hist, aes(bin)) +
  geom_bar() +
  facet_wrap(vars(type), scales = "free_y") +
  labs(x='SHAPEIT5 Phase Confidence Score (PP)') +
  #ggtitle(paste("UK Biobank WGS 200,031 samples - Chromosome 21\n", prettyNum(count(df_no_pir), big.mark = ",", scientific = FALSE), "heterozygous genotypes (PP < 0.99) without reads"), ) +
  theme_bw() +
  theme(plot.title = element_text(hjust = 0.5)) +
  scale_y_continuous(expand = expand_scale(mult=c(0,0.01)), trans = "log10") +
  theme(axis.title.y=element_blank(),
        axis.text.x=element_text(angle=45, vjust=0.5, size=6))
pp_hist_category_log

ggarrange(pp_hist_category, pp_hist_category_log, ncol = 1, nrow = 2)

ggsave("FigS4.eps", device = "eps", width = 30, height = 20, units = "cm")
ggsave("FigS4.pdf", device = "pdf", width = 30, height = 20, units = "cm")
